# Supplementary material for: Temporal phylogeography of Yersinia pestis in Madagascar: Insights into the long-term maintenance of plague
Source: PLoS Negl Trop Dis. 2017 Sep 5;11(9):e0005887. doi: 10.1371/journal.pntd.0005887 (PMC5600411; doi:10.1371/journal.pntd.0005887)
Supplement: S1 Table — (XLSX) [file pntd.0005887.s004.xlsx]

## Sheet: Sheet1
IDa	Original IDb	Groupc	SNP Noded	MLVA Subgroupe	Sequencedf	Originating Labg	Regionh	Province	District	Commune	Fokontanyi	Source	Extracted fromj	Year	Previously publishedk
Yp2550	204/95	I	j01	I.J	-	IPM	Betafo	Antananarivo	Betafo	Inanantonana	Inanantonana	human	isolate	1995	-
Yp2578	186/96	I	j01	I.J	-	IPM	Betafo (neighboring)	Antananarivo	Faratsiho	Faratsiho	Antanetibe	human	isolate	1996	-
Yp2845	153/03	I	j01	I.J	-	IPM	Betafo	Antananarivo	Antsirabe II	Tsarahonenana Sahanivotry	Maromandraisoa	human	isolate	2003	-
Yp2874	72/04	I	j01	I.J	-	IPM	Betafo	Antananarivo	Mandoto	Fidirana	Morafeno	human	isolate	2004	-
Yp2934	82/05	I	j01	I.J	-	IPM	Betafo	Antananarivo	Mandoto	Fidirana	Ambalafeno	human	isolate	2005	-
Yp2952	41/06	I	j01	I.J	-	IPM	Betafo (neighboring)	Antananarivo	Faratsiho	Faratsiho	Soanierana	human	isolate	2006	-
Yp2953	44/06	I	j01	I.J	-	IPM	Betafo (neighboring)	Antananarivo	Faratsiho	Faratsiho	Soanierana	human	isolate	2006	-
Yp2954	45/06	I	j01	I.J	-	IPM	Moramanga (neighboring)	Antananarivo	Anjozorobe	Ambohibary Vohilena	Miarikofeno	human	isolate	2006	-
Yp2955	46/06	I	j01	I.J	-	IPM	Moramanga (neighboring)	Antananarivo	Anjozorobe	Ambohibary Vohilena	Miarikofeno	human	isolate	2006	-
Yp0620	256/97S	I	j02	I.J	-	IPM	Betafo	Antananarivo	Mandoto	Mandoto	Mandoto	human	isolate	1997	Vogler et al. 2011, 2013
Yp2654	144/98	I	j02	I.J	-	IPM	Betafo	Antananarivo	Mandoto	Ankazomiriotra	Belanitra Est	Rattus rattus	isolate	1998	-
Yp2655	146/98	I	j02	I.J	-	IPM	Betafo	Antananarivo	Mandoto	Ankazomiriotra	Belanitra Est	Rattus rattus	isolate	1998	-
Yp2698	286/99	I	j02	I.J	-	IPM	Betafo	Antananarivo	Mandoto	Vinany	Ambatofotsikely	human	isolate	1999	-
Yp2744	315/00	I	j02	I.J	-	IPM	Betafo	Antananarivo	Mandoto	Fidirana	Ambohibolakely	human	isolate	2000	-
Yp0522	271/00B	I	j02	I.J	-	IPM	Betafo	Antananarivo	Mandoto	Fidirana	Ambohimasikely	human	isolate	2000	Vogler et al. 2011, 2013
Yp2733	169/00	I	j02	I.J	-	IPM	Betafo	Antananarivo	Mandoto	Fidirana	Antampondravola	human	isolate	2000	-
Yp2805	64/02	I	j02	I.J	-	IPM	Betafo	Antananarivo	Mandoto	Ankazomiriotra	Morarano Ankerana	human	isolate	2002	-
Yp2886	192/04	I	j02	I.J	-	IPM	Betafo	Antananarivo	Mandoto	Betsohana	Tsaramasoandro	human	isolate	2004	-
Yp2917	247/04	I	j02	I.J	-	IPM	Betafo (neighboring)	Antananarivo	Soavinandriana	Tamponala	Ambohipihaonana	human	isolate	2004	-
Yp2916	216/04	I	j02	I.J	-	IPM	Betafo (neighboring)	Antananarivo	Tsiroanomandidy	Miandrarivo	Miandrarivo I	human	isolate	2004	-
Yp3010	43/07	I	j02	I.J	this study, GenBank Accession No.:SRR4175418	IPM	Betafo	Antananarivo	Betafo	Inanantonana	Inanantonana	Synopsyllus fonquerniei	isolate	2007	-
Yp2209	M 414	I	j02	I.J	-	BIM	Betafo (neighboring)	Antananarivo	Tsiroanomandidy	Tsiroanomandidy Fihaonana	Marolaona	human	complex human clinical sample	2007	Riehm et al. 2015
Yp2219	M 426	I	j02	I.J	-	BIM	Betafo (neighboring)	Antananarivo	Tsiroanomandidy	Tsiroanomandidy Fihaonana	Marolaona	human	complex human clinical sample	2007	Riehm et al. 2015
Yp2552	218/95	I	j03	I.J	-	IPM	Betafo	Antananarivo	Mandoto	Mandoto	Mananjara Tsarahafatra	human	isolate	1995	-
Yp2553	219/95	I	j03	I.J	-	IPM	Betafo	Antananarivo	Mandoto	Mandoto	Mandoto	human	isolate	1995	-
Yp2570	149/96	I	j03	I.J	-	IPM	Betafo	Antananarivo	Mandoto	Mandoto	Ambatolahimaro	human	isolate	1996	-
Yp0610	174/96B	I	j03	I.J	-	IPM	Betafo	Antananarivo	Mandoto	Mandoto	Tsaramandroso Ambohimena	human	isolate	1996	Vogler et al. 2011, 2013
Yp2569	138/96	I	j03	I.J	-	IPM	Betafo	Antananarivo	Mandoto	Mandoto	Tsaramandroso Ambohimena	human	isolate	1996	-
Yp2602	212/97	I	j03	I.J	-	IPM	Betafo	Antananarivo	Mandoto	Mandoto	Mananjara Tsarahafatra	human	isolate	1997	-
Yp2600	144/97	I	j03	I.J	-	IPM	Betafo	Antananarivo	Mandoto	Mandoto	Mandoto	human	isolate	1997	-
Yp2611	410/97	I	j03	I.J	-	IPM	Betafo	Antananarivo	Mandoto	Mandoto	Tsaramandroso Ambohimena	human	isolate	1997	-
Yp2594	294/97	I	j03	I.J	-	IPM	Betafo	Antananarivo	Mandoto	Vinany	Ampasatokana	Rattus rattus	isolate	1997	-
Yp2595	307/97	I	j03	I.J	-	IPM	Betafo	Antananarivo	Mandoto	Vinany	Ampasatokana	Rattus rattus	isolate	1997	-
Yp2596	308/97	I	j03	I.J	-	IPM	Betafo	Antananarivo	Mandoto	Vinany	Ampasatokana	Rattus rattus	isolate	1997	-
Yp2646	123/98	I	j03	I.J	-	IPM	Betafo	Antananarivo	Antsirabe I	Antsirabe Afovoany Atsinanana	UNK	human	isolate	1998	-
Yp2631	27/98	I	j03	I.J	-	IPM	Betafo	Antananarivo	Mandoto	Mandoto	Tsaramandroso Ambohimena	human	isolate	1998	-
Yp2700	294/99	I	j03	I.J	-	IPM	Betafo	Antananarivo	Mandoto	Ankazomiriotra	Ankazomiriotra II	human	isolate	1999	-
Yp2693	278/99	I	j03	I.J	-	IPM	Betafo	Antananarivo	Mandoto	Mandoto	Ampotaka	human	isolate	1999	-
Yp2703	332/99	I	j03	I.J	-	IPM	Betafo	Antananarivo	Mandoto	Mandoto	Ampotaka	human	isolate	1999	-
Yp2702	301/99	I	j03	I.J	-	IPM	Betafo	Antananarivo	Mandoto	Mandoto	Mananjara Tsarahafatra	human	isolate	1999	-
Yp2691	212/99	I	j03	I.J	-	IPM	Betafo	Antananarivo	Mandoto	Mandoto	Maromandray	human	isolate	1999	-
Yp2694	280/99	I	j03	I.J	-	IPM	Betafo	Antananarivo	Mandoto	Vinany	Ambatolahy Est	human	isolate	1999	-
Yp2732	168/00	I	j03	I.J	-	IPM	Betafo	Antananarivo	Mandoto	Ankazomiriotra	Ankazomiriotra II	human	isolate	2000	-
Yp2735	194/00	I	j03	I.J	-	IPM	Betafo	Antananarivo	Mandoto	Mandoto	Mananjara Tsarahafatra	human	isolate	2000	-
Yp2745	348/00	I	j03	I.J	-	IPM	Betafo	Antananarivo	Mandoto	Mandoto	Mananjara Tsarahafatra	human	isolate	2000	-
Yp2736	201/00	I	j03	I.J	-	IPM	Betafo	Antananarivo	Mandoto	Vinany	Mazoto	human	isolate	2000	-
Yp2795	150/01	I	j03	I.J	-	IPM	Betafo	Antananarivo	Betafo	Antohobe	Ambohimatsinjo	human	isolate	2001	-
Yp2775	93/01	I	j03	I.J	-	IPM	Betafo	Antananarivo	Mandoto	Mandoto	Ambatolahimaro	human	isolate	2001	-
Yp2796	154/01	I	j03	I.J	-	IPM	Betafo	Antananarivo	Mandoto	Mandoto	Ampotaka	human	isolate	2001	-
Yp2793	148/01	I	j03	I.J	-	IPM	Betafo	Antananarivo	Mandoto	Mandoto	Mananjara Tsarahafatra	human	isolate	2001	-
Yp2811	157/02	I	j03	I.J	-	IPM	Betafo	Antananarivo	Mandoto	Betsohana	Morafeno Nord	human	isolate	2002	-
Yp2809	124/02	I	j03	I.J	-	IPM	Betafo	Antananarivo	Mandoto	Mandoto	Ambatolahimaro	human	isolate	2002	-
Yp2812	166/02	I	j03	I.J	-	IPM	Betafo	Antananarivo	Mandoto	Mandoto	UNK	human	isolate	2002	-
Yp2813	172/02	I	j03	I.J	-	IPM	Betafo	Antananarivo	Mandoto	Vinany	Ivory	human	isolate	2002	-
Yp2807	69/02	I	j03	I.J	-	IPM	Betafo	Antananarivo	Mandoto	Vinany	Mazoto	human	isolate	2002	-
Yp2888	198/04	I	j03	I.J	-	IPM	Betafo	Antananarivo	Mandoto	Betsohana	Ambatomainty	human	isolate	2004	-
Yp2887	194/04	I	j03	I.J	-	IPM	Betafo	Antananarivo	Mandoto	Fidirana	Ambohimanana	human	isolate	2004	-
Yp2492	M 134	I	j03	I.J	-	BIM	Betafo (neighboring)	Antananarivo	Soavinandriana	Tamponala	Amparihilava	human	complex human clinical sample	2007	Riehm et al. 2015
Yp2515	M 374	I	j03	I.J	-	BIM	Betafo (neighboring)	Antananarivo	Soavinandriana	Tamponala	Amparihilava	human	complex human clinical sample	2007	Riehm et al. 2015
Yp2905	357/04	I	j04	I.J	this study, GenBank Accession No.:SRR4175417	IPM	Betafo	Antananarivo	Mandoto	Mandoto	Ampotaka	human	isolate	2004	-
Yp0533	260/00B	I	j05	I.J	-	IPM	Betafo (neighboring)	Antananarivo	Soavinandriana	Tamponala	Tamponala	human	isolate	2000	Vogler et al. 2011, 2013
Yp2820	159/02	I	j05	I.J	-	IPM	Betafo (neighboring)	Antananarivo	Soavinandriana	Tamponala	Tamponala	human	isolate	2002	-
Yp2822	200/02	I	j05	I.J	-	IPM	Betafo (neighboring)	Antananarivo	Soavinandriana	Tamponala	Tamponala	human	isolate	2002	-
Yp2885	125/04	I	j05	I.J	-	IPM	Betafo	Antananarivo	Betafo	Andrembesoa	Sakelo	human	isolate	2004	-
Yp2900	302/04	I	j05	I.J	-	IPM	Betafo	Antananarivo	Betafo	Andrembesoa	Sakelo	human	isolate	2004	-
Yp2907	359/04	I	j05	I.J	-	IPM	Betafo	Antananarivo	Betafo	Anosiarivo Manapa	Antsentsindrano	human	isolate	2004	-
Yp2910	365/04	I	j05	I.J	-	IPM	Betafo	Antananarivo	Mandoto	Ankazomiriotra	Ankazomiriotra I	human	isolate	2004	-
Yp2197	M 402	I	j05	I.J	-	BIM	Betafo (neighboring)	Antananarivo	Soavinandriana	Ambatoasana Centre	Tanamalaza	human	complex human clinical sample	2007	Riehm et al. 2015
Yp2856	172/03	I	j06	I.J	this study, GenBank Accession No.:SRR4175416	IPM	Betafo (neighboring)	Antananarivo	Soavinandriana	Tamponala	Miaramanana	human	isolate	2003	-
Yp2548	195/95	I	j07	I.J	-	IPM	Betafo	Antananarivo	Mandoto	Mandoto	Tsaramody	human	isolate	1995	-
Yp2549	196/95	I	j07	I.J	-	IPM	Betafo	Antananarivo	Mandoto	Mandoto	Tsaramody	human	isolate	1995	-
Yp2551	205/95	I	j07	I.J	-	IPM	Betafo	Antananarivo	Mandoto	Mandoto	Tsaramody	human	isolate	1995	-
Yp2571	150/96	I	j07	I.J	-	IPM	Betafo	Antananarivo	Mandoto	Mandoto	Tsaramody	human	isolate	1996	-
Yp2656	66/98	I	j07	I.J	-	IPM	Betafo	Antananarivo	Mandoto	Fidirana	Antampondravola	Rattus rattus	isolate	1998	-
Yp2657	67/98	I	j07	I.J	-	IPM	Betafo	Antananarivo	Mandoto	Fidirana	Antampondravola	Rattus rattus	isolate	1998	-
Yp2658	69/98	I	j07	I.J	-	IPM	Betafo	Antananarivo	Mandoto	Fidirana	Antampondravola	Rattus rattus	isolate	1998	-
Yp2659	70/98	I	j07	I.J	-	IPM	Betafo	Antananarivo	Mandoto	Fidirana	Antampondravola	Rattus rattus	isolate	1998	-
Yp2660	71/98	I	j07	I.J	-	IPM	Betafo	Antananarivo	Mandoto	Fidirana	Antampondravola	Rattus rattus	isolate	1998	-
Yp2661	72/98	I	j07	I.J	-	IPM	Betafo	Antananarivo	Mandoto	Fidirana	Antampondravola	Rattus rattus	isolate	1998	-
Yp2662	73/98	I	j07	I.J	-	IPM	Betafo	Antananarivo	Mandoto	Fidirana	Antampondravola	Rattus rattus	isolate	1998	-
Yp0414	54/01B	I	j07	I.J	-	IPM	Betafo	Antananarivo	Mandoto	Antanambao Ambary	Antsapanimahazo	human	isolate	2001	Vogler et al. 2011, 2013
Yp2771	81/01	I	j07	I.J	-	IPM	Betafo	Antananarivo	Mandoto	Mandoto	Mananjara Tsarahafatra	human	isolate	2001	-
Yp2808	88/02	I	j07	I.J	-	IPM	Betafo	Antananarivo	Mandoto	Antanambao Ambary	Antsapanimahazo	human	isolate	2002	-
Yp2848	167/03	I	j07	I.J	-	IPM	Betafo	Antananarivo	Mandoto	Antanambao Ambary	Antsapanimahazo	human	isolate	2003	-
Yp2826	40/03	I	j07	I.J	-	IPM	Betafo	Antananarivo	Mandoto	Mandoto	UNK	human	isolate	2003	-
Yp2737	218/00	I	j08	I.J	-	IPM	Betafo	Antananarivo	Mandoto	Mandoto	Tsaramody	human	isolate	2000	-
Yp2777	97/01	I	j08	I.J	-	IPM	Betafo	Antananarivo	Mandoto	Mandoto	Antanety Nord	human	isolate	2001	-
Yp2853	260/03	I	j08	I.J	-	IPM	Betafo	Antananarivo	Mandoto	Mandoto	Mananjara Tsarahafatra	human	isolate	2003	-
Yp2849	176/03	I	j08	I.J	-	IPM	Betafo	Antananarivo	Mandoto	Mandoto	Mandoto	human	isolate	2003	-
Yp2774	92/01	I	j09	I.J	-	IPM	Betafo	Antananarivo	Mandoto	Mandoto	Mandoto	human	isolate	2001	-
Yp2785	115/01	I	j09	I.J	-	IPM	Betafo	Antananarivo	Mandoto	Mandoto	Mandoto	human	isolate	2001	-
Yp2899	292/04	I	j09	I.J	-	IPM	Betafo	Antananarivo	Mandoto	Mandoto	Ampotaka	human	isolate	2004	-
Yp2901	309/04	I	j09	I.J	-	IPM	Betafo	Antananarivo	Mandoto	Mandoto	Ampotaka	human	isolate	2004	-
Yp2868	36/04	I	j09	I.J	-	IPM	Betafo	Antananarivo	Mandoto	Mandoto	Tsaramandroso Ambohimena	human	isolate	2004	-
Yp3069	88/11	I	j10	I.J	this study, GenBank Accession No.:SRR4175419	IPM	Betafo	Antananarivo	Mandoto	Antanambao Ambary	Antevamena	human	isolate	2011	-
Yp3070	87/11	I	j10	I.J	-	IPM	Betafo	Antananarivo	Mandoto	Mandoto	Analavory	human	isolate	2011	-
Yp0657	346/00B	I	k	I.C	-	IPM	-	Mahajanga	Bealanana	Bealanana	UNK	human	isolate	2000	Vogler et al. 2011, 2013
Yp0520	243/00B	I	k	I.C	-	IPM	-	Mahajanga	Bealanana	Marotolana	Antsatrana Sofia	human	isolate	2000	Vogler et al. 2011, 2013
Yp2599	106/97	I	k	I.E	-	IPM	-	Mahajanga	Mahajanga I	Mahajanga	Mangarivotra	Suncus murinus	isolate	1997	-
Yp0621	372/97S	I	k	I.E	-	IPM	-	Fianarantsoa	Vohibato	Vinanitelo	Vinanitelo Centre	human	isolate	1997	Vogler et al. 2011, 2013
Yp0629	170/98S	I	k	I.E	-	IPM	-	Fianarantsoa	Isandra	Soatanana	Ambalamarina Tsianda	human	isolate	1998	Vogler et al. 2011, 2013
Yp0628	208/98S	I	k	I.E	-	IPM	-	Fianarantsoa	Vohibato	Vinanitelo	Vinanitelo Centre	human	isolate	1998	Vogler et al. 2011, 2013
Yp0450	4/99B-80	I	k	I.E	-	IPM	-	Fianarantsoa	Ikongo	Ikongo	Antsatrana	human	isolate	1999	Vogler et al. 2011, 2013
Yp0646	44/99B	I	k	I.E	-	IPM	-	Fianarantsoa	Isandra	Andoharanomaitso	Alatsinainy	human	isolate	1999	Vogler et al. 2011, 2013
Yp0645	200/99S	I	k	I.E	-	IPM	-	Fianarantsoa	Vohibato	Vinanitelo	Vinanitelo Atsinanana	human	isolate	1999	Vogler et al. 2011, 2013
Yp0655	331/00S	I	k	I.E	-	IPM	-	Antananarivo	Antananarivo Renivohitra	5e Arrondissement	Ankerana Ankadindramamy	human	isolate	2000	Vogler et al. 2011, 2013
Yp0524	14/00B	I	k	I.E	-	IPM	-	Fianarantsoa	Isandra	Ambalamidera II	UNK	human	isolate	2000	Vogler et al. 2011, 2013
Yp0416	1/01B	I	k	I.E	-	IPM	-	Fianarantsoa	Vohibato	Andranomiditra	Antarambiby	human	isolate	2001	Vogler et al. 2011, 2013
Yp0465	3/01B-80	I	k	I.E	-	IPM	-	Fianarantsoa	Vohibato	Andranomiditra	Antarambiby	human	isolate	2001	Vogler et al. 2011, 2013
Yp0462	8/01S-80	I	k	I.E	-	IPM	Betafo (neighboring)	Fianarantsoa	Ambositra	Ivato	Toareny	human	isolate	2001	Vogler et al. 2011, 2013
Yp2505	M 268	I	k	I.E	-	BIM	-	Fianarantsoa	Isandra	Fanjakana	Ambatolahinandriamanalina	human	complex human clinical sample	2007	Riehm et al. 2015
Yp0619	76/97B	I	k	I.G	-	IPM	-	Mahajanga	Bealanana	Ambatosia	Anjohibe	human	isolate	1997	Vogler et al. 2011, 2013
Yp0642	166/99B	I	k	I.G	-	IPM	-	Mahajanga	Bealanana	Ambatosia	UNK	human	isolate	1999	Vogler et al. 2011, 2013
Yp0658	344/00B	I	k	I.G	-	IPM	-	Mahajanga	Bealanana	Beandrarezona	Amberivery	human	isolate	2000	Vogler et al. 2011, 2013
Yp2237	M 444	I	k	I.L	-	BIM	-	Fianarantsoa	Ambalavao	Ambalavao	Ambalalova Avaratra	human	complex human clinical sample	2007	Riehm et al. 2015
Yp2224	M 431	I	k	I.L	-	BIM	-	Fianarantsoa	Ambalavao	Ambohimandroso	Ambohimandroso	human	complex human clinical sample	2007	Riehm et al. 2015
Yp2500	M 241	I	k	I.L	-	BIM	-	Fianarantsoa	Ambalavao	Ambohimandroso	Ambohimandroso	human	complex human clinical sample	2007	Riehm et al. 2015
Yp2212	M 418	I	k	I.L	-	BIM	-	Fianarantsoa	Ambalavao	Ambohimandroso	Tsaramandroso Felimaha	human	complex human clinical sample	2007	Riehm et al. 2015
Yp2494	M 148	I	k	I.L	-	BIM	-	Fianarantsoa	Ambalavao	Ambohimandroso	Tsaramandroso Felimaha	human	complex human clinical sample	2007	Riehm et al. 2015
Yp2228	M 435	I	k	I.L	-	BIM	-	Fianarantsoa	Ambalavao	Ambohimandroso	Vohitrarivo	human	complex human clinical sample	2007	Riehm et al. 2015
Yp2226	M 433	I	k	I.L	-	BIM	-	Fianarantsoa	Ambalavao	Andrainjato	Andrainjato	human	complex human clinical sample	2007	Riehm et al. 2015
Yp2199	M 404	I	k	I.L	-	BIM	-	Fianarantsoa	Ambalavao	Andrainjato	Fiarenana	human	complex human clinical sample	2007	Riehm et al. 2015
Yp2220	M 427	I	k	I.L	-	BIM	-	Fianarantsoa	Ambalavao	Andrainjato	Fiarenana	human	complex human clinical sample	2007	Riehm et al. 2015
Yp2504	M 265	I	k	I.L	-	BIM	-	Fianarantsoa	Ambalavao	Andrainjato	Mahatsinjony	human	complex human clinical sample	2007	Riehm et al. 2015
Yp2239	M 447	I	k	I.L	-	BIM	-	Fianarantsoa	Ambalavao	Anjoma	Anaody	human	complex human clinical sample	2007	Riehm et al. 2015
Yp2243	M 451	I	k	I.L	-	BIM	-	Fianarantsoa	Ambalavao	Anjoma	Anaody	human	complex human clinical sample	2007	Riehm et al. 2015
Yp2517	M 381	I	k	I.L	-	BIM	-	Fianarantsoa	Ambalavao	Anjoma	Anaody	human	complex human clinical sample	2007	Riehm et al. 2015
Yp2231	M 438	I	k	I.L	-	BIM	-	Fianarantsoa	Ambalavao	Anjoma	Iarinomby	human	complex human clinical sample	2007	Riehm et al. 2015
Yp2218	M 425	I	k	I.L	-	BIM	-	Fianarantsoa	Ambalavao	Sendrisoa	Fivanona	human	complex human clinical sample	2007	Riehm et al. 2015
Yp2483	M 004	I	k	I.L	-	BIM	-	Fianarantsoa	Ambalavao	Sendrisoa	Manakony	human	complex human clinical sample	2007	Riehm et al. 2015
Yp2509	M 323	I	k	I.L	-	BIM	-	Fianarantsoa	Ambalavao	Sendrisoa	Moronarivo	human	complex human clinical sample	2007	Riehm et al. 2015
Yp2714	227/99	I	k	I.NONE	-	IPM	Moramanga	Toamasina	Moramanga	Ambohibary	Ampahitra	human	isolate	1999	-
Yp2719	288/99	I	k	I.NONE	-	IPM	Moramanga	Toamasina	Moramanga	Ambohibary	Ampahitra	human	isolate	1999	-
Yp2768	76/01	I	k	I.NONE	-	IPM	Betafo	Antananarivo	Antsirabe II	Tsarahonenana Sahanivotry	Soavinarivo	human	isolate	2001	-
Yp0611	181/96S	I	l01	I.H	-	IPM	-	Fianarantsoa	Isandra	Nasandratrony	UNK	human	isolate	1996	Vogler et al. 2011, 2013
Yp2672	32/99	I	l01	I.H	-	IPM	Betafo	Antananarivo	Antsirabe II	Alatsinainy Ibity	Sahamalaza	human	isolate	1999	-
Yp2238	M 446	I	l01	I.H	-	BIM	-	Fianarantsoa	Ambalavao	Iarintsena	Laimandry	human	complex human clinical sample	2007	Riehm et al. 2015
Yp2202	M 407	I	l01	I.H	-	BIM	-	Fianarantsoa	Ambalavao	Iarintsena	Lalangina	human	complex human clinical sample	2007	Riehm et al. 2015
Yp1767	IP275	I	l02	I.H	Morelli et. al 2010	in silico	-	Fianarantsoa	Ambalavao	Besoa	Besoa	human	isolate	1995	Vogler et al. 2011, 2013
Yp2489	M 062	I	q	I.B	-	BIM	Moramanga (neighboring)	Toamasina	Amparafaravola	Vohimena	UNK	human	complex human clinical sample	2007	Riehm et al. 2015
Yp2495	M 151	I	q	I.B	-	BIM	Moramanga (neighboring)	Mahajanga	Tsaratanana	Ambakireny	Ambohimiarina	human	complex human clinical sample	2007	Riehm et al. 2015
Yp2558	36/96	I	q04	I.B	-	IPM	Moramanga	Toamasina	Moramanga	Fierenana	Fierenana	human	isolate	1996	-
Yp2617	41/97	I	q04	I.B	-	IPM	Moramanga	Toamasina	Moramanga	Ambohibary	Ambohitrakanga	human	isolate	1997	-
Yp2618	230/97	I	q04	I.B	-	IPM	Moramanga	Toamasina	Moramanga	Andaingo	Andaingo I	human	isolate	1997	-
Yp2626	362/97	I	q04	I.B	-	IPM	Moramanga	Toamasina	Moramanga	Fierenana	Amparihivola	human	isolate	1997	-
Yp2619	233/97	I	q04	I.B	-	IPM	Moramanga (neighboring)	Antananarivo	Anjozorobe	Anjozorobe	Anjozorobe	human	isolate	1997	-
Yp2748	198/00	I	q04	I.B	-	IPM	Moramanga	Toamasina	Moramanga	Fierenana	Ampatakana	human	isolate	2000	-
Yp2751	214/00	I	q04	I.B	-	IPM	Moramanga (neighboring)	Antananarivo	Anjozorobe	Ambongamarina	UNK	human	isolate	2000	-
Yp2969	90/06	I	q04	I.B	-	IPM	Moramanga	Toamasina	Moramanga	Ambohibary	Ampahitra	human	isolate	2006	-
Yp3015	153/07	I	q04	I.B	-	IPM	Moramanga (neighboring)	Antananarivo	Anjozorobe	Ambongamarina	Ambohimiaramanana	human	isolate	2007	-
Yp2554	194/95	I	q05	I.B	-	IPM	Moramanga (neighboring)	Antananarivo	Anjozorobe	Ambongamarina	Ambohimiaramanana	human	isolate	1995	-
Yp2556	09/96	I	q05	I.B	-	IPM	Betafo (neighboring)	Fianarantsoa	Ambatofinandrahana	Ambatofinandrahana	Ivary	human	isolate	1996	-
Yp0589	6/96B	I	q05	I.B	-	IPM	Moramanga (neighboring)	Antananarivo	Anjozorobe	Anjozorobe	Andranokotona	human	isolate	1996	Vogler et al. 2011, 2013
Yp2610	402/97	I	q06	I.B	-	IPM	Betafo	Antananarivo	Antsirabe II	Alatsinainy Ibity	Apopoha	human	isolate	1997	-
Yp2624	328/97	I	q06	I.B	-	IPM	Moramanga (neighboring)	Antananarivo	Manjakandriana	Ankazondandy	Andranolava	human	isolate	1997	-
Yp2644	112/98	I	q06	I.B	-	IPM	Moramanga (neighboring)	Antananarivo	Manjakandriana	Ambohibary	Anosivato	human	isolate	1998	-
Yp2645	113/98	I	q06	I.B	-	IPM	Moramanga (neighboring)	Antananarivo	Manjakandriana	Ambohibary	Anosivato	human	isolate	1998	-
Yp2653	190/98	I	q06	I.B	-	IPM	Moramanga (neighboring)	Antananarivo	Manjakandriana	Soavinandriana	Ambohimanatrika	human	isolate	1998	-
Yp2650	156/98	I	q06	I.B	-	IPM	Moramanga (neighboring)	Antananarivo	Manjakandriana	Soavinandriana	Tsarasaotra	human	isolate	1998	-
Yp2715	228/99	I	q06	I.B	-	IPM	Moramanga	Toamasina	Moramanga	Sabotsy Anjiro	Mahasoa Miara Miasa	human	isolate	1999	-
Yp0647	138/99B	I	q06	I.B	-	IPM	Moramanga (neighboring)	Antananarivo	Manjakandriana	Ranovao	Ambohimirary Sud	human	isolate	1999	Vogler et al. 2011, 2013
Yp2709	135/99	I	q06	I.B	-	IPM	Moramanga (neighboring)	Antananarivo	Manjakandriana	Ranovao	Antsahambavy	human	isolate	1999	-
Yp2753	250/00	I	q06	I.B	-	IPM	Moramanga	Toamasina	Moramanga	Ambohidronono	Mangabe	human	isolate	2000	-
Yp2750	205/00	I	q06	I.B	-	IPM	Moramanga	Toamasina	Moramanga	Sabotsy Anjiro	Sabotsy	human	isolate	2000	-
Yp0527	4/00B	I	q06	I.B	-	IPM	Moramanga (neighboring)	Antananarivo	Manjakandriana	Ankazondandy	Anjohy	human	isolate	2000	Vogler et al. 2011, 2013
Yp2797	158/01	I	q06	I.B	-	IPM	Moramanga (neighboring)	Antananarivo	Anjozorobe	Mangamila	Mangamila	human	isolate	2001	-
Yp2770	79/01	I	q06	I.B	-	IPM	Moramanga (neighboring)	Antananarivo	Manjakandriana	Ambohibao Sud	Ambatovikinina	human	isolate	2001	-
Yp0536	78/01B	I	q06	I.B	-	IPM	Moramanga (neighboring)	Antananarivo	Manjakandriana	Ankazondandy	Ambohitrakatso	human	isolate	2001	Vogler et al. 2011, 2013
Yp2802	37/02	I	q06	I.B	-	IPM	Moramanga (neighboring)	Antananarivo	Anjozorobe	Tsarasaotra	Andanona	human	isolate	2002	-
Yp2806	68/02	I	q06	I.B	-	IPM	Moramanga (neighboring)	Antananarivo	Manjakandriana	Ambohitseheno	Ambohitsoa	human	isolate	2002	-
Yp2831	64/03	I	q06	I.B	-	IPM	Moramanga (neighboring)	Antananarivo	Anjozorobe	Mangamila	Ankaifotsy	human	isolate	2003	-
Yp2836	119/03	I	q06	I.B	-	IPM	Moramanga (neighboring)	Antananarivo	Manjakandriana	Ambohitseheno	Ambohitseheno	human	isolate	2003	-
Yp2832	66/03	I	q06	I.B	-	IPM	Moramanga (neighboring)	Antananarivo	Manjakandriana	Ambohitseheno	Bedia	human	isolate	2003	-
Yp2833	76/03	I	q06	I.B	-	IPM	Moramanga (neighboring)	Antananarivo	Manjakandriana	Ambohitseheno	Bedia	human	isolate	2003	-
Yp2834	84/03	I	q06	I.B	-	IPM	Moramanga (neighboring)	Antananarivo	Manjakandriana	Ambohitseheno	Bedia	human	isolate	2003	-
Yp2835	98/03	I	q06	I.B	-	IPM	Moramanga (neighboring)	Antananarivo	Manjakandriana	Ankazondandy	Antaninandro	human	isolate	2003	-
Yp2922	04/05	I	q06	I.B	-	IPM	Moramanga (neighboring)	Antananarivo	Anjozorobe	Mangamila	Isaonjo Nord	human	isolate	2005	-
Yp2923	05/05	I	q06	I.B	-	IPM	Moramanga (neighboring)	Antananarivo	Anjozorobe	Mangamila	Isaonjo Nord	human	isolate	2005	-
Yp2924	26/05	I	q06	I.B	-	IPM	Moramanga (neighboring)	Antananarivo	Manjakandriana	Ambohibao Sud	UNK	human	isolate	2005	-
Yp2945	10/06	I	q06	I.B	-	IPM	Moramanga (neighboring)	Antananarivo	Manjakandriana	Antsahalalina	Ankadinanahary	human	isolate	2006	-
Yp2497	M 179	I	q06	I.B	-	BIM	-	Antananarivo	Fenoarivobe	Morarano Maritampona	Anosimborona	human	complex human clinical sample	2007	Riehm et al. 2015
Yp2508	M 309	I	q06	I.B	-	BIM	Moramanga (neighboring)	Antananarivo	Manjakandriana	Ambatomena	Antsahakely Atsimo	human	complex human clinical sample	2007	Riehm et al. 2015
Yp3019	01/08	I	q06	I.B	this study, GenBank Accession No.:SRR4175443	IPM	Moramanga (neighboring)	Antananarivo	Manjakandriana	Ranovao	Antsahambavy	human	isolate	2008	-
Yp2606	306/97	I	q08	I.B	-	IPM	Betafo	Antananarivo	Betafo	Betafo	Ambohipihaonana	human	isolate	1997	-
Yp2711	148/99	I	q08	I.B	-	IPM	Moramanga (neighboring)	Antananarivo	Anjozorobe	Ambongamarina	Antanifotsy	human	isolate	1999	-
Yp0656	354/00S	I	q08	I.B	-	IPM	-	Antananarivo	Antananarivo Renivohitra	5e Arrondissement	UNK	human	isolate	2000	Vogler et al. 2011, 2013
Yp2757	314/00	I	q08	I.B	-	IPM	Moramanga (neighboring)	Antananarivo	Anjozorobe	Anjozorobe	Ambohinierenana	human	isolate	2000	-
Yp2746	166/00	I	q08	I.B	-	IPM	Moramanga (neighboring)	Antananarivo	Anjozorobe	Anjozorobe	UNK	human	isolate	2000	-
Yp2827	19/03	I	q08	I.B	-	IPM	Moramanga (neighboring)	Antananarivo	Anjozorobe	Mangamila	Amboarakely	human	isolate	2003	-
Yp2233	M 440	I	q08	I.B	-	BIM	Moramanga (neighboring)	Antananarivo	Anjozorobe	Ambohimanarina Marovazaha	Ambohitsaratany	human	complex human clinical sample	2007	Riehm et al. 2015
Yp2627	365/97	I	q09	I.B	-	IPM	Moramanga (neighboring)	Antananarivo	Anjozorobe	Betatao	Mahalasitra	human	isolate	1997	-
Yp2712	218/99	I	q10	I.B	-	IPM	Moramanga	Toamasina	Moramanga	Morarano Gara	Sakalava	human	isolate	1999	-
Yp2717	253/99	I	q10	I.B	-	IPM	Moramanga	Toamasina	Moramanga	Morarano Gara	Sakalava	human	isolate	1999	-
Yp2752	224/00	I	q10	I.B	-	IPM	Moramanga	Toamasina	Moramanga	Ampasimpotsy Gara	Tsiazompody	human	isolate	2000	-
Yp2749	200/00	I	q10	I.B	-	IPM	Moramanga	Toamasina	Moramanga	Andasibe	Menalamba	human	isolate	2000	-
Yp2754	252/00	I	q10	I.B	-	IPM	Moramanga	Toamasina	Moramanga	Morarano Gara	Morarano Gara	human	isolate	2000	-
Yp2755	276/00	I	q10	I.B	-	IPM	Moramanga	Toamasina	Moramanga	Morarano Gara	Morarano Gara	human	isolate	2000	-
Yp2789	138/01	I	q10	I.B	-	IPM	Moramanga	Toamasina	Moramanga	Ampasimpotsy Gara	Amparafara	human	isolate	2001	-
Yp2784	109/01	I	q10	I.B	-	IPM	Moramanga	Toamasina	Moramanga	Andasibe	Falierana	human	isolate	2001	-
Yp2790	142/01	I	q10	I.B	-	IPM	Moramanga	Toamasina	Moramanga	Andasibe	Falierana	human	isolate	2001	-
Yp2818	118/02	I	q10	I.B	-	IPM	Moramanga	Toamasina	Moramanga	Ampasimpotsy Gara	Tsiazompody	human	isolate	2002	-
Yp2819	130/02	I	q10	I.B	-	IPM	Moramanga	Toamasina	Moramanga	Andasibe	Andasibe	human	isolate	2002	-
Yp2862	324/03	I	q10	I.B	-	IPM	Moramanga	Toamasina	Moramanga	Ampasimpotsy Gara	Amparafara	human	isolate	2003	-
Yp2863	325/03	I	q10	I.B	-	IPM	Moramanga	Toamasina	Moramanga	Andasibe	Andasibe	human	isolate	2003	-
Yp2857	259/03	I	q10	I.B	-	IPM	Moramanga	Toamasina	Moramanga	Morarano Gara	Ambohidray	Rattus norvegicus	isolate	2003	-
Yp2858	288/03	I	q10	I.B	-	IPM	Moramanga	Toamasina	Moramanga	Morarano Gara	Ambohidray	Rattus norvegicus	isolate	2003	-
Yp2860	195/03	I	q10	I.B	-	IPM	Moramanga	Toamasina	Moramanga	Morarano Gara	Ambohidray	human	isolate	2003	-
Yp2861	200/03	I	q10	I.B	-	IPM	Moramanga	Toamasina	Moramanga	Morarano Gara	Ambohidray	human	isolate	2003	-
Yp2961	97/06	I	q10	I.B	-	IPM	Betafo	Antananarivo	Antsirabe II	Vinaninkarena	Fiakarandava	human	isolate	2006	-
Yp2971	94/06	I	q10	I.B	-	IPM	Moramanga	Toamasina	Moramanga	Ampasimpotsy Gara	Ambodiriana	human	isolate	2006	-
Yp2956	51/06	I	q10	I.B	-	IPM	Moramanga	Toamasina	Moramanga	Ampasimpotsy Gara	Amparafara	human	isolate	2006	-
Yp2972	142/06	I	q10	I.B	-	IPM	Moramanga	Toamasina	Moramanga	Ampasimpotsy Gara	Amparafara	human	isolate	2006	-
Yp2968	85/06	I	q10	I.B	-	IPM	Moramanga	Toamasina	Moramanga	Andasibe	Ampangalantsary	human	isolate	2006	-
Yp2973	143/06	I	q10	I.B	-	IPM	Moramanga	Toamasina	Moramanga	Andasibe	Ampangalantsary	human	isolate	2006	-
Yp2974	144/06	I	q10	I.B	-	IPM	Moramanga	Toamasina	Moramanga	Andasibe	Ampangalantsary	human	isolate	2006	-
Yp2975	145/06	I	q10	I.B	-	IPM	Moramanga	Toamasina	Moramanga	Andasibe	Ampangalantsary	human	isolate	2006	-
Yp2977	164/06	I	q10	I.B	-	IPM	Moramanga	Toamasina	Moramanga	Morarano Gara	Ambohidray	human	isolate	2006	-
Yp2978	165/06	I	q10	I.B	-	IPM	Moramanga	Toamasina	Moramanga	Morarano Gara	Morarano Gara	human	isolate	2006	-
Yp2982	20/07	I	q10	I.B	-	IPM	Moramanga	Toamasina	Moramanga	Morarano Gara	Ambohidray	human	isolate	2007	-
Yp3037	219/08	I	q10	I.B	-	IPM	Moramanga	Toamasina	Moramanga	Andasibe	Andasifahatelo	human	isolate	2008	-
Yp3032	89/08	I	q10	I.B	-	IPM	Moramanga	Toamasina	Moramanga	Morarano Gara	Ambohidray	human	isolate	2008	-
Yp3021	20/08	I	q10	I.B	-	IPM	Moramanga	Toamasina	Moramanga	Morarano Gara	Morarano Gara	human	isolate	2008	-
Yp3075	190/11	I	q10	I.B	-	IPM	Moramanga	Toamasina	Moramanga	Ampasimpotsy Gara	Amparafara	human	isolate	2011	-
Yp3076	192/11	I	q10	I.B	-	IPM	Moramanga	Toamasina	Moramanga	Andasibe	Ampangalantsary	human	isolate	2011	-
Yp3085	36/12	I	q10	I.B	-	IPM	Moramanga	Toamasina	Moramanga	Ampasimpotsy Gara	Amparafara	human	isolate	2012	-
Yp3078	135/11	I	q11	I.B	this study, GenBank Accession No.:SRR4175440	IPM	Moramanga	Toamasina	Moramanga	Lakato	UNK	human	isolate	2011	-
Yp2620	282/97	I	q12	I.B	-	IPM	Moramanga (neighboring)	Antananarivo	Anjozorobe	Ambongamarina	Ambohimiaramanana	human	isolate	1997	-
Yp0438	2/97B-80	I	q12	I.B	-	IPM	Moramanga (neighboring)	Antananarivo	Anjozorobe	Betatao	Manankasina	human	isolate	1997	Vogler et al. 2011, 2013
Yp2651	175/98	I	q12	I.B	-	IPM	Moramanga (neighboring)	Antananarivo	Anjozorobe	Ambongamarina	Antanifotsy	human	isolate	1998	-
Yp2491	M 117	I	q12	I.B	-	BIM	Moramanga (neighboring)	Toamasina	Andilamena	Andilamena	Antsirabe	human	complex human clinical sample	2007	Riehm et al. 2015
Yp2207	M 412	I	q12	I.B	-	BIM	Moramanga (neighboring)	Antananarivo	Anjozorobe	Marotsipoy	Ambohitrimarofotsy	human	complex human clinical sample	2007	Riehm et al. 2015
Yp2506	M 292	I	q12	I.B	-	BIM	Moramanga (neighboring)	Mahajanga	Tsaratanana	Ambakireny	Ambohimiarina	human	complex human clinical sample	2007	Riehm et al. 2015
Yp2502	M 243	I	q12	I.B	-	BIM	Moramanga (neighboring)	Mahajanga	Tsaratanana	Betrandraka	Amboniakondro	human	complex human clinical sample	2007	Riehm et al. 2015
Yp2203	M 408	I	q12	I.B	-	BIM	Moramanga (neighboring)	Mahajanga	Tsaratanana	Betrandraka	Andranomena	human	complex human clinical sample	2007	Riehm et al. 2015
Yp2498	M 183	I	q12	I.B	-	BIM	Moramanga (neighboring)	Mahajanga	Tsaratanana	Betrandraka	Andranomena	human	complex human clinical sample	2007	Riehm et al. 2015
Yp2486	M 044	I	q12	I.B	-	BIM	Moramanga (neighboring)	Mahajanga	Tsaratanana	Keliloha	Ambatomitsangana	human	complex human clinical sample	2007	Riehm et al. 2015
Yp2516	M 379	I	q12	I.B	-	BIM	Moramanga (neighboring)	Mahajanga	Tsaratanana	Keliloha	Ambatomitsangana	human	complex human clinical sample	2007	Riehm et al. 2015
Yp2511	M 343	I	q12	I.B	-	BIM	Moramanga (neighboring)	Mahajanga	Tsaratanana	Keliloha	Ambodivoara	human	complex human clinical sample	2007	Riehm et al. 2015
Yp2963	139/06	I	q13	I.B	this study, GenBank Accession No.:SRR4175441	IPM	Betafo	Antananarivo	Betafo	Anosiarivo Manapa	Soafierenana	human	isolate	2006	-
Yp3043	11/09	I	q14	I.B	this study, GenBank Accession No.:SRR4175442	IPM	Moramanga	Toamasina	Moramanga	Ambohibary	Ampahitra	human	isolate	2009	-
Yp2564	67/96	I	r	I.F	-	IPM	Betafo	Antananarivo	Antsirabe II	Vinaninkarena	Fiakarandava	human	isolate	1996	-
Yp2565	70/96	I	r	I.F	-	IPM	Moramanga	Toamasina	Moramanga	Fierenana	Manakambahiny	human	isolate	1996	-
Yp0613	263/97B	I	r	I.F	-	IPM	-	Fianarantsoa	Ambohimahasoa	Isaka	Ampangabe	human	isolate	1997	Vogler et al. 2011, 2013
Yp0626	45/98S	I	r	I.F	-	IPM	-	Fianarantsoa	Isandra	Fanjakana	Fiva	human	isolate	1998	Vogler et al. 2011, 2013
Yp0526	25/00B	I	r	I.F	-	IPM	-	Fianarantsoa	Isandra	Fanjakana	Ambodisandra	human	isolate	2000	Vogler et al. 2011, 2013
Yp2510	M 325	I	s	I.A	-	BIM	Betafo (neighboring)	Fianarantsoa	Ambositra	Ivato	Miarina	human	complex human clinical sample	2007	Riehm et al. 2015
Yp2512	M 345	I	s	I.A	-	BIM	Betafo (neighboring)	Antananarivo	Faratsiho	Faratsiho	Dango	human	complex human clinical sample	2007	Riehm et al. 2015
Yp2503	M 245	I	s	I.A	-	BIM	Moramanga (neighboring)	Antananarivo	Manjakandriana	Manjakandriana	Anosimanarivo	human	complex human clinical sample	2007	Riehm et al. 2015
Yp2547	190/95	I	s03	I.A	-	IPM	Betafo	Antananarivo	Antsirabe II	Antanimandry	Ambohidrano	human	isolate	1995	-
Yp0590	21/96B	I	s03	I.A	-	IPM	-	Antananarivo	Arivonimamo	Arivonimamo I	Arivonimamo Afovoany	human	isolate	1996	Vogler et al. 2011, 2013
Yp0435	1/96Bfoie-80	I	s03	I.A	-	IPM	-	Antananarivo	Miarinarivo	Manazary	UNK	human	isolate	1996	Vogler et al. 2011, 2013
Yp0612	196/96S	I	s03	I.A	-	IPM	Betafo (neighboring)	Antananarivo	Soavinandriana	Tamponala	UNK	human	isolate	1996	Vogler et al. 2011, 2013
Yp0617	118/97B	I	s03	I.A	-	IPM	-	Antananarivo	Antananarivo Renivohitra	1er Arrondissement	UNK	human	isolate	1997	Vogler et al. 2011, 2013
Yp0618	325/97B	I	s03	I.A	-	IPM	-	Antananarivo	Antananarivo Renivohitra	4e Arrondissement	Soanierana III-I Cite Gare	human	isolate	1997	Vogler et al. 2011, 2013
Yp1057	103/97 S	I	s03	I.A	-	IPM	-	Mahajanga	Mahajanga I	Mahabibo	Tsararano Ambony	Suncus murinus	isolate	1997	Vogler et al. 2011, 2013
Yp0623	363/97B	I	s03	I.A	-	IPM	-	Antananarivo	Miarinarivo	Ambatomanjaka	Antambiazina	human	isolate	1997	Vogler et al. 2011, 2013
Yp2607	320/97	I	s03	I.A	-	IPM	Betafo	Antananarivo	Mandoto	Mandoto	Maromandray	human	isolate	1997	-
Yp0625	198/97S	I	s03	I.A	-	IPM	Betafo (neighboring)	Antananarivo	Soavinandriana	Ampary	Firaisantsoa	human	isolate	1997	Vogler et al. 2011, 2013
Yp0624	316/97S	I	s03	I.A	-	IPM	Betafo (neighboring)	Antananarivo	Soavinandriana	Ampefy	UNK	human	isolate	1997	Vogler et al. 2011, 2013
Yp0622	214/97S	I	s03	I.A	-	IPM	Moramanga (neighboring)	Antananarivo	Manjakandriana	Merikanjaka	Tsiazompaniry	human	isolate	1997	Vogler et al. 2011, 2013
Yp0633	104/98S	I	s03	I.A	-	IPM	Betafo (neighboring)	Antananarivo	Soavinandriana	Soavinandriana	UNK	human	isolate	1998	Vogler et al. 2011, 2013
Yp2685	100/99	I	s03	I.A	-	IPM	Betafo	Antananarivo	Antsirabe II	Ambohitsimanova	Fenoarivo	human	isolate	1999	-
Yp2675	63/99	I	s03	I.A	-	IPM	Betafo	Antananarivo	Betafo	Ambohimanambola	Vinanisoa	human	isolate	1999	-
Yp0651	259/99B	I	s03	I.A	-	IPM	Betafo (neighboring)	Antananarivo	Soavinandriana	Mahavelona	UNK	human	isolate	1999	Vogler et al. 2011, 2013
Yp0530	173/00S	I	s03	I.A	-	IPM	-	Antananarivo	Miarinarivo	Analavory	Antanetibe	human	isolate	2000	Vogler et al. 2011, 2013
Yp0420	13/01B	I	s03	I.A	-	IPM	-	Antananarivo	Miarinarivo	Analavory	Ambohijafy	human	isolate	2001	Vogler et al. 2011, 2013
Yp2970	91/06	I	s03	I.A	-	IPM	Moramanga	Toamasina	Moramanga	Ampasimpotsy Gara	Amparafara	human	isolate	2006	-
Yp2519	M 396	I	s03	I.A	-	BIM	-	Antananarivo	Arivonimamo	Morafeno	Anosy	human	complex human clinical sample	2007	Riehm et al. 2015
Yp2490	M 076	I	s03	I.A	-	BIM	-	Antananarivo	Fenoarivobe	Firavahana	Tsarahonenana	human	complex human clinical sample	2007	Riehm et al. 2015
Yp2201	M 406	I	s03	I.A	-	BIM	-	Antananarivo	Miarinarivo	Analavory	Antanetibe	human	complex human clinical sample	2007	Riehm et al. 2015
Yp2240	M 448	I	s03	I.A	-	BIM	Betafo (neighboring)	Antananarivo	Soavinandriana	Soavinandriana	Sahapetraka	human	complex human clinical sample	2007	Riehm et al. 2015
Yp0632	49/98S	I	s04	I.A	-	IPM	-	Antananarivo	Miarinarivo	Zoma Bealoka	Analakely	human	isolate	1998	Vogler et al. 2011, 2013
Yp0649	214/99B	I	s04	I.A	-	IPM	-	Antananarivo	Miarinarivo	Ambatomanjaka	Andrefanalatsinainy	human	isolate	1999	Vogler et al. 2011, 2013
Yp0650	92/99S	I	s04	I.A	-	IPM	-	Antananarivo	Miarinarivo	Soamahamanina	Mandrosoa	human	isolate	1999	Vogler et al. 2011, 2013
Yp0531	79/00B	I	s04	I.A	-	IPM	-	Antananarivo	Miarinarivo	Ambatomanjaka	Andrefanalatsinainy	human	isolate	2000	Vogler et al. 2011, 2013
Yp0529	101/00B	I	s04	I.A	-	IPM	-	Antananarivo	Miarinarivo	Miarinarivo II	UNK	human	isolate	2000	Vogler et al. 2011, 2013
Yp2198	M 403	I	s04	I.A	-	BIM	-	Antananarivo	Arivonimamo	Ambatomanga	Antsampanimahazo	human	complex human clinical sample	2007	Riehm et al. 2015
Yp2706	79/99	I	s05	I.A	-	IPM	Moramanga	Toamasina	Moramanga	Moramanga	UNK	human	isolate	1999	-
Yp0525	305/00S	I	s05	I.A	-	IPM	-	Fianarantsoa	Isandra	Mahazoarivo	Lavahatsara	human	isolate	2000	Vogler et al. 2011, 2013
Yp2756	300/00	I	s05	I.A	-	IPM	Moramanga	Toamasina	Moramanga	Sabotsy Anjiro	Mahasoa Miara Miasa	human	isolate	2000	-
Yp2828	26/03	I	s05	I.A	-	IPM	Moramanga (neighboring)	Antananarivo	Manjakandriana	Manjakandriana	Volavy Gara	human	isolate	2003	-
Yp2920	389/04	I	s05	I.A	-	IPM	Betafo (neighboring)	Antananarivo	Faratsiho	Faratsiho	Faratsiho	human	isolate	2004	-
Yp2933	71/05	I	s05	I.A	-	IPM	Moramanga (neighboring)	Antananarivo	Manjakandriana	Manjakandriana	Anosimanarivo	human	isolate	2005	-
Yp2930	54/05	I	s05	I.A	-	IPM	Moramanga (neighboring)	Antananarivo	Manjakandriana	Manjakandriana	Antsakambahiny	human	isolate	2005	-
Yp2214	M 421	I	s05	I.A	-	BIM	-	Antananarivo	Ankazobe	Antotohazo	UNK	human	complex human clinical sample	2007	Riehm et al. 2015
Yp2499	M 240	I	s05	I.A	-	BIM	-	Antananarivo	Antananarivo Avaradrano	Talata Volonondry	Ambohitrangano	human	complex human clinical sample	2007	Riehm et al. 2015
Yp3003	52/07	I	s05	I.A	-	IPM	Betafo	Antananarivo	Betafo	Inanantonana	Antanety Sud	Xenopsylla cheopis	isolate	2007	-
Yp3004	53/07	I	s05	I.A	-	IPM	Betafo	Antananarivo	Betafo	Inanantonana	Antanety Sud	Xenopsylla cheopis	isolate	2007	-
Yp3005	54/07	I	s05	I.A	-	IPM	Betafo	Antananarivo	Betafo	Inanantonana	Antanety Sud	Xenopsylla cheopis	isolate	2007	-
Yp3006	55/07	I	s05	I.A	-	IPM	Betafo	Antananarivo	Betafo	Inanantonana	Antanety Sud	Xenopsylla cheopis	isolate	2007	-
Yp3007	67/07	I	s05	I.A	-	IPM	Betafo	Antananarivo	Betafo	Inanantonana	Antanety Sud	Xenopsylla cheopis	isolate	2007	-
Yp3008	73/07	I	s05	I.A	-	IPM	Betafo	Antananarivo	Betafo	Inanantonana	Antanety Sud	Xenopsylla cheopis	isolate	2007	-
Yp3011	56/07	I	s05	I.A	-	IPM	Betafo	Antananarivo	Betafo	Inanantonana	Antanety Sud	Synopsyllus fonquerniei	isolate	2007	-
Yp3012	59/07	I	s05	I.A	-	IPM	Betafo	Antananarivo	Betafo	Inanantonana	Antanety Sud	Synopsyllus fonquerniei	isolate	2007	-
Yp3013	60/07	I	s05	I.A	-	IPM	Betafo	Antananarivo	Betafo	Inanantonana	Antanety Sud	Synopsyllus fonquerniei	isolate	2007	-
Yp2994	57/07	I	s05	I.A	-	IPM	Betafo	Antananarivo	Mandoto	Ankazomiriotra	Antanetikely	Xenopsylla cheopis	isolate	2007	-
Yp2995	58/07	I	s05	I.A	-	IPM	Betafo	Antananarivo	Mandoto	Ankazomiriotra	Antanetikely	Xenopsylla cheopis	isolate	2007	-
Yp2996	61/07	I	s05	I.A	-	IPM	Betafo	Antananarivo	Mandoto	Ankazomiriotra	Antanetikely	Xenopsylla cheopis	isolate	2007	-
Yp2997	66/07	I	s05	I.A	-	IPM	Betafo	Antananarivo	Mandoto	Ankazomiriotra	Antanetikely	Xenopsylla cheopis	isolate	2007	-
Yp2998	72/07	I	s05	I.A	-	IPM	Betafo	Antananarivo	Mandoto	Ankazomiriotra	Antanetikely	Xenopsylla cheopis	isolate	2007	-
Yp2999	62/07	I	s05	I.A	-	IPM	Betafo	Antananarivo	Mandoto	Ankazomiriotra	Antanetikely	Synopsyllus fonquerniei	isolate	2007	-
Yp3000	63/07	I	s05	I.A	-	IPM	Betafo	Antananarivo	Mandoto	Ankazomiriotra	Antanetikely	Synopsyllus fonquerniei	isolate	2007	-
Yp3001	70/07	I	s05	I.A	-	IPM	Betafo	Antananarivo	Mandoto	Ankazomiriotra	Antanetikely	Synopsyllus fonquerniei	isolate	2007	-
Yp2236	M 443	I	s05	I.A	-	BIM	Moramanga (neighboring)	Antananarivo	Manjakandriana	Ambohitrolomahitsy	Ampahitrizina	human	complex human clinical sample	2007	Riehm et al. 2015
Yp2196	M 401	I	s05	I.A	-	BIM	Moramanga (neighboring)	Antananarivo	Manjakandriana	Manjakandriana	Manakasikely	human	complex human clinical sample	2007	Riehm et al. 2015
Yp2206	M 411	I	s05	I.A	-	BIM	Moramanga (neighboring)	Antananarivo	Manjakandriana	Manjakandriana	Manakasikely	human	complex human clinical sample	2007	Riehm et al. 2015
Yp2232	M 439	I	s05	I.A	-	BIM	Moramanga (neighboring)	Antananarivo	Manjakandriana	Manjakandriana	Manakasikely	human	complex human clinical sample	2007	Riehm et al. 2015
Yp2217	M 424	I	s05	I.A	-	BIM	Moramanga (neighboring)	Antananarivo	Manjakandriana	Manjakandriana	Manjakandriana	human	complex human clinical sample	2007	Riehm et al. 2015
Yp2208	M 413	I	s05	I.A	-	BIM	Moramanga (neighboring)	Antananarivo	Manjakandriana	Sadabe	UNK	human	complex human clinical sample	2007	Riehm et al. 2015
Yp3033	106/08	I	s05	I.A	-	IPM	Moramanga (neighboring)	Antananarivo	Anjozorobe	Anjozorobe	Ambohimamory	human	isolate	2008	-
Yp3020	02/08	I	s05	I.A	-	IPM	Moramanga (neighboring)	Antananarivo	Manjakandriana	Manjakandriana	Volavy Gara	human	isolate	2008	-
Yp1036	129/95 B	I	s08	I.A	-	IPM	-	Mahajanga	Mahajanga I	Mahabibo	Ambalavola	human	isolate	1995	Vogler et al. 2011, 2013
Yp2539	160/95	I	s08	I.A	-	IPM	-	Mahajanga	Mahajanga I	Mahabibo	Ambalavola	Xenopsylla cheopis	isolate	1995	-
Yp2540	170/95	I	s08	I.A	-	IPM	-	Mahajanga	Mahajanga I	Mahabibo	Ambalavola	Xenopsylla cheopis	isolate	1995	-
Yp2541	171/95	I	s08	I.A	-	IPM	-	Mahajanga	Mahajanga I	Mahabibo	Ambalavola	Xenopsylla cheopis	isolate	1995	-
Yp2542	176/95	I	s08	I.A	-	IPM	-	Mahajanga	Mahajanga I	Mahabibo	Ambalavola	Xenopsylla cheopis	isolate	1995	-
Yp2543	157/95	I	s08	I.A	-	IPM	-	Mahajanga	Mahajanga I	Mahabibo	Ambalavola	Rattus norvegicus	isolate	1995	-
Yp2544	159/95	I	s08	I.A	-	IPM	-	Mahajanga	Mahajanga I	Mahabibo	Ambalavola	Rattus norvegicus	isolate	1995	-
Yp2545	174/95	I	s08	I.A	-	IPM	-	Mahajanga	Mahajanga I	Mahabibo	Ambalavola	Rattus norvegicus	isolate	1995	-
Yp2546	175/95	I	s08	I.A	-	IPM	-	Mahajanga	Mahajanga I	Mahabibo	Ambalavola	Rattus norvegicus	isolate	1995	-
Yp1038	143/95 B	I	s08	I.A	-	IPM	-	Mahajanga	Mahajanga I	Mahabibo	Fiofio	human	isolate	1995	Vogler et al. 2011, 2013
Yp0587	128/95B	I	s08	I.A	-	IPM	-	Mahajanga	Mahajanga I	Mahabibo	UNK	rat	isolate	1995	Vogler et al. 2011, 2013
Yp1035	133/95 B	I	s08	I.A	-	IPM	-	Mahajanga	Mahajanga I	Mahajanga	Abattoir Marovato	human	isolate	1995	Vogler et al. 2011, 2013
Yp1037	150/95 B	I	s08	I.A	-	IPM	-	Mahajanga	Mahajanga I	Mahajanga	Aranta	Xenopsylla cheopis	isolate	1995	Vogler et al. 2011, 2013
Yp2533	85/95	I	s08	I.A	-	IPM	-	Mahajanga	Mahajanga I	Mahajanga	Aranta	Rattus norvegicus	isolate	1995	-
Yp2534	89/95	I	s08	I.A	-	IPM	-	Mahajanga	Mahajanga I	Mahajanga	Aranta	Suncus murinus	isolate	1995	-
Yp2538	158/95	I	s08	I.A	-	IPM	-	Mahajanga	Mahajanga I	Mahajanga	Aranta	Xenopsylla cheopis	isolate	1995	-
Yp1039	125/95 B	I	s08	I.A	-	IPM	-	Mahajanga	Mahajanga I	Mahajanga	Manga	human	isolate	1995	Vogler et al. 2011, 2013
Yp2537	152/95	I	s08	I.A	-	IPM	-	Mahajanga	Mahajanga I	Mahajanga	Tsaramandroso Ambany	Xenopsylla cheopis	isolate	1995	-
Yp1040	110/95 B	I	s08	I.A	-	IPM	-	Mahajanga	Mahajanga I	Mahajanga	UNK	human	isolate	1995	Vogler et al. 2011, 2013
Yp0609	30/96B	I	s08	I.A	-	IPM	-	Antananarivo	Antananarivo Renivohitra	3e Arrondissement	Andravoahangy tsena	human	isolate	1996	Vogler et al. 2011, 2013
Yp1041	33/96 B	I	s08	I.A	-	IPM	-	Mahajanga	Mahajanga I	Mahajanga	Aranta	human	isolate	1996	Vogler et al. 2011, 2013
Yp1042	135/96 S	I	s08	I.A	-	IPM	-	Mahajanga	Mahajanga I	Mahajanga	Manga	human	isolate	1996	Vogler et al. 2011, 2013
Yp1043	88/96 S	I	s08	I.A	-	IPM	-	Mahajanga	Mahajanga I	Mahajanga	Morafeno	human	isolate	1996	Vogler et al. 2011, 2013
Yp0432	5/96B-80	I	s08	I.A	-	IPM	-	Mahajanga	Mahajanga I	Mahajanga	UNK	human	isolate	1996	Vogler et al. 2011, 2013
Yp1045	161/96 B	I	s08	I.A	-	IPM	-	Mahajanga	Mahajanga I	Mahajanga	UNK	human	isolate	1996	Vogler et al. 2011, 2013
Yp1053	112/97 B	I	s08	I.A	-	IPM	-	Mahajanga	Mahajanga I	Mahabibo	Fiofio	human	isolate	1997	Vogler et al. 2011, 2013
Yp1046	348/97 B	I	s08	I.A	-	IPM	-	Mahajanga	Mahajanga I	Mahajanga	Abattoir Marovato	Rattus norvegicus	isolate	1997	Vogler et al. 2011, 2013
Yp1047	203/97 B	I	s08	I.A	-	IPM	-	Mahajanga	Mahajanga I	Mahajanga	Abattoir Marovato	human	isolate	1997	Vogler et al. 2011, 2013
Yp1051	129/97 B	I	s08	I.A	-	IPM	-	Mahajanga	Mahajanga I	Mahajanga	UNK	human	isolate	1997	Vogler et al. 2011, 2013
Yp1054	164/97 B Foie	I	s08	I.A	-	IPM	-	Mahajanga	Mahajanga I	Mahajanga	UNK	human	isolate	1997	Vogler et al. 2011, 2013
Yp2591	70/97	I	s08	I.A	-	IPM	Betafo	Antananarivo	Antsirabe II	Ambohibary	Mahatsinjo Miaradia	human	isolate	1997	-
Yp2592	71/97	I	s08	I.A	-	IPM	Betafo	Antananarivo	Antsirabe II	Ambohibary	Mahatsinjo Miaradia	human	isolate	1997	-
Yp0627	181/98S	I	s08	I.A	-	IPM	-	Antananarivo	Antananarivo Renivohitra	3e Arrondissement	Andravoahangy tsena	human	isolate	1998	Vogler et al. 2011, 2013
Yp2652	184/98	I	s08	I.A	-	IPM	Moramanga	Toamasina	Moramanga	Sabotsy Anjiro	Mahasoa Miara Miasa	human	isolate	1998	-
Yp1048	124/97 B	I	s09	I.A	-	IPM	-	Mahajanga	Mahajanga I	Mahabibo	Ambalavola	human	isolate	1997	Vogler et al. 2011, 2013
Yp1050	247/97 B	I	s09	I.A	-	IPM	-	Mahajanga	Mahajanga I	Mahajanga	Ambovoalanana	human	isolate	1997	Vogler et al. 2011, 2013
Yp1052	187/97 B	I	s09	I.A	-	IPM	-	Mahajanga	Mahajanga I	Mahajanga	Aranta	human	isolate	1997	Vogler et al. 2011, 2013
Yp1055	156/97 B	I	s09	I.A	-	IPM	-	Mahajanga	Mahajanga I	Mahajanga	Morafeno	human	isolate	1997	Vogler et al. 2011, 2013
Yp1056	185/97 B	I	s09	I.A	-	IPM	-	Mahajanga	Mahajanga I	Mahajanga	UNK	human	isolate	1997	Vogler et al. 2011, 2013
Yp2639	119/98	I	s09	I.A	-	IPM	-	Mahajanga	Mahajanga I	Mahabibo	Ambalavola	Xenopsylla cheopis	isolate	1998	-
Yp1064	154/98 B	I	s09	I.A	Vogler et al. 2013	IPM	-	Mahajanga	Mahajanga I	Mahabibo	Fiofio	human	isolate	1998	Vogler et al. 2011, 2013
Yp1061	114/98 B	I	s09	I.A	-	IPM	-	Mahajanga	Mahajanga I	Mahabibo	Tanambao Sotema	Xenopsylla cheopis	isolate	1998	Vogler et al. 2011, 2013
Yp2642	77/98	I	s09	I.A	-	IPM	-	Mahajanga	Mahajanga I	Mahabibo	Tanambao Sotema	Xenopsylla cheopis	isolate	1998	-
Yp1059	163/98 S	I	s09	I.A	-	IPM	-	Mahajanga	Mahajanga I	Mahajanga	Abattoir Marovato	Suncus murinus	isolate	1998	Vogler et al. 2011, 2013
Yp1060	165/98 S	I	s09	I.A	-	IPM	-	Mahajanga	Mahajanga I	Mahajanga	Abattoir Marovato	Rattus norvegicus	isolate	1998	Vogler et al. 2011, 2013
Yp2641	169/98	I	s09	I.A	-	IPM	-	Mahajanga	Mahajanga I	Mahajanga	Abattoir Marovato	Synopsyllus fonquerniei	isolate	1998	-
Yp2667	164/98	I	s09	I.A	-	IPM	-	Mahajanga	Mahajanga I	Mahajanga	Abattoir Marovato	Rattus norvegicus	isolate	1998	-
Yp2669	172/98	I	s09	I.A	-	IPM	-	Mahajanga	Mahajanga I	Mahajanga	Abattoir Marovato	Suncus murinus	isolate	1998	-
Yp1062	89/98 B	I	s09	I.A	-	IPM	-	Mahajanga	Mahajanga I	Mahajanga	Aranta	Xenopsylla cheopis	isolate	1998	Vogler et al. 2011, 2013
Yp1063	81/98 B	I	s09	I.A	-	IPM	-	Mahajanga	Mahajanga I	Mahajanga	Aranta	human	isolate	1998	Vogler et al. 2011, 2013
Yp1066	117/98 B	I	s09	I.A	-	IPM	-	Mahajanga	Mahajanga I	Mahajanga	Aranta	Xenopsylla cheopis	isolate	1998	Vogler et al. 2011, 2013
Yp2638	118/98	I	s09	I.A	-	IPM	-	Mahajanga	Mahajanga I	Mahajanga	Aranta	Xenopsylla cheopis	isolate	1998	-
Yp2665	116/98	I	s09	I.A	-	IPM	-	Mahajanga	Mahajanga I	Mahajanga	Aranta	Rattus norvegicus	isolate	1998	-
Yp1065	153/98 B	I	s09	I.A	-	IPM	-	Mahajanga	Mahajanga I	Mahajanga	Mahabibokely	human	isolate	1998	Vogler et al. 2011, 2013
Yp1067	100/98 B	I	s09	I.A	-	IPM	-	Mahajanga	Mahajanga I	Mahajanga	UNK	human	isolate	1998	Vogler et al. 2011, 2013
Yp1068	18/99B	I	s09	I.A	-	IPM	-	Mahajanga	Mahajanga I	Mahabibo	Antanimasaja	human	isolate	1999	Vogler et al. 2011, 2013
Yp1069	17/99 B	I	s09	I.A	Vogler et al. 2013	IPM	-	Mahajanga	Mahajanga I	Mahabibo	Mahatsinjo	human	isolate	1999	Vogler et al. 2011, 2013
Yp1070	21/99B	I	s09	I.A	-	IPM	-	Mahajanga	Mahajanga I	Mahajanga	Manga	human	isolate	1999	Vogler et al. 2011, 2013
Yp2623	315/97	I	s10	I.A	-	IPM	Betafo (neighboring)	Fianarantsoa	Ambatofinandrahana	Ambatomifanongoa	Mananjara	human	isolate	1997	-
Yp0514	287/97B	I	s10	I.A	-	IPM	Betafo (neighboring)	Fianarantsoa	Ambositra	Ambositra I	Ilanitra	human	isolate	1997	Vogler et al. 2011, 2013
Yp0615	68/97S	I	s10	I.A	-	IPM	Betafo (neighboring)	Fianarantsoa	Ambositra	Ivony Miaramiasa	UNK	human	isolate	1997	Vogler et al. 2011, 2013
Yp0654	51/00S	I	s10	I.A	-	IPM	Betafo (neighboring)	Fianarantsoa	Ambositra	Ambositra II	Vatambe	human	isolate	2000	Vogler et al. 2011, 2013
Yp0518	88/00B	I	s10	I.A	-	IPM	Betafo (neighboring)	Fianarantsoa	Ambositra	Ankazoambo	Ampanasamaina	human	isolate	2000	Vogler et al. 2011, 2013
Yp0653	84/00B	I	s10	I.A	-	IPM	Betafo (neighboring)	Fianarantsoa	Ambositra	Ankazoambo	Ampanasamaina	human	isolate	2000	Vogler et al. 2011, 2013
Yp0410	48/01B	I	s10	I.A	-	IPM	Betafo (neighboring)	Fianarantsoa	Ambositra	Alakamisy Ambohijato	Soarotanana	human	isolate	2001	Vogler et al. 2011, 2013
Yp2837	121/03	I	s10	I.A	-	IPM	Betafo (neighboring)	Fianarantsoa	Fandriana	Sandrandahy	Ambalasoaray	human	isolate	2003	-
Yp2487	M 045	I	s10	I.A	-	BIM	Betafo (neighboring)	Fianarantsoa	Fandriana	Imito	Antoladrano	human	complex human clinical sample	2007	Riehm et al. 2015
Yp2986	35/07	I	s10	I.A	-	IPM	Betafo (neighboring)	Fianarantsoa	Fandriana	Sandrandahy	Anjoma	human	isolate	2007	-
Yp2496	M 176	I	s11	I.A	-	BIM	Betafo (neighboring)	Fianarantsoa	Ambositra	Ambalamanakana	Manarinony	human	complex human clinical sample	2007	Riehm et al. 2015
Yp2518	M 394	I	s11	I.A	-	BIM	Betafo (neighboring)	Fianarantsoa	Ambositra	Ambalamanakana	Manarinony	human	complex human clinical sample	2007	Riehm et al. 2015
Yp3009	39/07	I	s12	I.A	this study, GenBank Accession No.:SRR4175414	IPM	Betafo	Antananarivo	Betafo	Inanantonana	Inanantonana	Synopsyllus fonquerniei	isolate	2007	-
Yp0447	20/98B-80	I	s13	I.A	-	IPM	-	Antananarivo	Miarinarivo	Soavimbazaha	UNK	human	isolate	1998	Vogler et al. 2011, 2013
Yp2821	190/02	I	s13	I.A	-	IPM	Betafo (neighboring)	Antananarivo	Tsiroanomandidy	Miandrarivo	Miandrarivo II	human	isolate	2002	-
Yp2926	32/05	I	s13	I.A	-	IPM	Betafo (neighboring)	Antananarivo	Faratsiho	Ramainandro	Maromena	human	isolate	2005	-
Yp2979	78/06	I	s13	I.A	this study, GenBank Accession No.:SRR4175415	IPM	Betafo	Antananarivo	Betafo	Ambohimanambola	Soavinarivo	Rattus rattus	isolate	2006	-
Yp2204	M 409	I	s13	I.A	-	BIM	-	Antananarivo	Fenoarivobe	Firavahana	Ambohimarina	human	complex human clinical sample	2007	Riehm et al. 2015
Yp2501	M 242	I	s13	I.A	-	BIM	-	Antananarivo	Fenoarivobe	Firavahana	Ambohimarina	human	complex human clinical sample	2007	Riehm et al. 2015
Yp2205	M 410	I	s13	I.A	-	BIM	-	Antananarivo	Fenoarivobe	Firavahana	Bemahatazana	human	complex human clinical sample	2007	Riehm et al. 2015
Yp2245	M 453	I	s13	I.A	-	BIM	-	Antananarivo	Fenoarivobe	Morarano Maritampona	Anosimborona	human	complex human clinical sample	2007	Riehm et al. 2015
Yp2485	M 017	I	s13	I.A	-	BIM	Betafo (neighboring)	Antananarivo	Faratsiho	Ramainandro	Alatsinainy Bevohoka	human	complex human clinical sample	2007	Riehm et al. 2015
Yp2216	M 423	I	s13	I.A	-	BIM	Betafo (neighboring)	Antananarivo	Tsiroanomandidy	Belobaka	Vohimasina	human	complex human clinical sample	2007	Riehm et al. 2015
Yp2507	M 297	I	s13	I.A	-	BIM	Moramanga (neighboring)	Antananarivo	Manjakandriana	Ambatomena	Antsahakely Atsimo	human	complex human clinical sample	2007	Riehm et al. 2015
Yp2567	97/96	I	s14	I.A	-	IPM	Betafo (neighboring)	Antananarivo	Faratsiho	Faratsiho	Dango	human	isolate	1996	-
Yp2577	183/96	I	s14	I.A	-	IPM	Betafo (neighboring)	Antananarivo	Faratsiho	Miandrarivo	Ambarinomby	human	isolate	1996	-
Yp2576	176/96	I	s14	I.A	-	IPM	Moramanga (neighboring)	Antananarivo	Anjozorobe	Betatao	Mahalasitra	human	isolate	1996	-
Yp2621	295/97	I	s14	I.A	-	IPM	Betafo (neighboring)	Antananarivo	Soavinandriana	Amparaky	Amparaky	human	isolate	1997	-
Yp2625	355/97	I	s14	I.A	-	IPM	Betafo (neighboring)	Antananarivo	Soavinandriana	Amparaky	Amparaky	human	isolate	1997	-
Yp2628	399/97	I	s14	I.A	-	IPM	Betafo (neighboring)	Antananarivo	Soavinandriana	Ankisabe	Soamiafara	human	isolate	1997	-
Yp2622	310/97	I	s14	I.A	-	IPM	Betafo (neighboring)	Antananarivo	Soavinandriana	Ankisabe	Soanierana	human	isolate	1997	-
Yp2729	69/00	I	s14	I.A	-	IPM	Betafo (neighboring)	Antananarivo	Faratsiho	Miandrarivo	Voahangy	human	isolate	2000	-
Yp0532	312/00S	I	s14	I.A	-	IPM	Betafo (neighboring)	Antananarivo	Soavinandriana	Amberomanga	Amberomanga	human	isolate	2000	Vogler et al. 2011, 2013
Yp2911	390/04	I	s14	I.A	-	IPM	Betafo	Antananarivo	Betafo	Manohisoa	Kelimanefy	human	isolate	2004	-
Yp2932	69/05	I	s15	I.A	-	IPM	Betafo (neighboring)	Antananarivo	Faratsiho	Ramainandro	Ambohitrambo	human	isolate	2005	-
Yp2931	68/05	I	s15	I.A	-	IPM	Betafo (neighboring)	Antananarivo	Faratsiho	Ramainandro	Ankonabe II	human	isolate	2005	-
Yp2230	M 437	I	s15	I.A	-	BIM	Betafo (neighboring)	Antananarivo	Faratsiho	Ramainandro	Ambohitrambo	human	complex human clinical sample	2007	Riehm et al. 2015
Yp2242	M 450	I	s15	I.A	-	BIM	Betafo (neighboring)	Antananarivo	Faratsiho	Ramainandro	Ambohitrambo	human	complex human clinical sample	2007	Riehm et al. 2015
Yp3026	42/08	I	s16	I.A	this study, GenBank Accession No.:SRR4175426	IPM	Betafo (neighboring)	Antananarivo	Faratsiho	Faratsiho	Antsira Tsiandramana	human	isolate	2008	-
Yp3027	44/08	I	s16	I.A	-	IPM	Betafo (neighboring)	Antananarivo	Faratsiho	Faratsiho	Antsira Tsiandramana	human	isolate	2008	-
Yp3016	193/07	I	s17	I.A	this study, GenBank Accession No.:SRR4175437	IPM	Moramanga (neighboring)	Antananarivo	Manjakandriana	Ambatolaona	Tsarahonenana	human	isolate	2007	-
Yp0630	2/98B	I	s18	I.A	-	IPM	Moramanga (neighboring)	Antananarivo	Manjakandriana	Alarobia	Anerindrano	human	isolate	1998	Vogler et al. 2011, 2013
Yp0648	145/99B	I	s18	I.A	-	IPM	Moramanga (neighboring)	Antananarivo	Manjakandriana	Nandihizana	Angavokely	human	isolate	1999	Vogler et al. 2011, 2013
Yp0528	302/00B	I	s18	I.A	-	IPM	Moramanga (neighboring)	Antananarivo	Manjakandriana	Ambanitsena	Nandihizankely	human	isolate	2000	Vogler et al. 2011, 2013
Yp3018	209/07	I	s18	I.A	-	IPM	-	Toamasina	Anosibe-An'ala	Anosibe An'ala	Faravohitra	human	isolate	2007	-
Yp0586	10/95	I	s19	I.A	-	IPM	-	Antananarivo	Antananarivo Renivohitra	1er Arrondissement	Antanimalalaka Analakely	human	isolate	1995	Vogler et al. 2011, 2013
Yp0591	24/96S	I	s19	I.A	-	IPM	-	Antananarivo	Antanifotsy	Ambatomiady	Ambatomiady	human	isolate	1996	Vogler et al. 2011, 2013
Yp2557	11/96	I	s19	I.A	-	IPM	-	Antananarivo	Antanifotsy	Antanifotsy	Morarano IV	human	isolate	1996	-
Yp2562	49/96	I	s19	I.A	-	IPM	Betafo	Antananarivo	Betafo	Mandritsara	Mandrosoa	human	isolate	1996	-
Yp0442	3/97B-TA	I	s19	I.A	-	IPM	-	Antananarivo	Antananarivo Renivohitra	1er Arrondissement	Antohomadinika Afovoany	human	isolate	1997	Vogler et al. 2011, 2013
Yp1058	93/98 S	I	s19	I.A	-	IPM	-	Mahajanga	Mahajanga I	Mahajanga	Abattoir Marovato	Suncus murinus	isolate	1998	Vogler et al. 2011, 2013
Yp2664	94/98	I	s19	I.A	-	IPM	-	Mahajanga	Mahajanga I	Mahajanga	Abattoir Marovato	Suncus murinus	isolate	1998	-
Yp0453	22/99S-80	I	s19	I.A	-	IPM	-	Fianarantsoa	Vohibato	Vohitrafeno	Ambohimana	human	isolate	1999	Vogler et al. 2011, 2013
Yp0412	12/01B	I	s19	I.A	-	IPM	-	Antananarivo	Antananarivo Renivohitra	1er Arrondissement	Antohomadinika Afovoany	human	isolate	2001	Vogler et al. 2011, 2013
Yp0641	134/99B	I	s20	I.A	-	IPM	-	Antananarivo	Antananarivo Renivohitra	1er Arrondissement	UNK	human	isolate	1999	Vogler et al. 2011, 2013
Yp0456	1/00B-80	I	s20	I.A	-	IPM	-	Antananarivo	Antananarivo Renivohitra	1er Arrondissement	67ha Avaratra Atsinanana	human	isolate	2000	Vogler et al. 2011, 2013
Yp0402	114/00B	I	s20	I.A	-	IPM	-	Antananarivo	Antananarivo Renivohitra	1er Arrondissement	Andranomanalina I	rat	isolate	2000	Vogler et al. 2011, 2013
Yp0405	141/00S	I	s20	I.A	-	IPM	-	Antananarivo	Antananarivo Renivohitra	1er Arrondissement	UNK	rat	isolate	2000	Vogler et al. 2011, 2013
Yp0408	152/00B	I	s20	I.A	-	IPM	-	Antananarivo	Antananarivo Renivohitra	1er Arrondissement	UNK	fleas	isolate	2000	Vogler et al. 2011, 2013
Yp0406	269/00B	I	s20	I.A	-	IPM	-	Antananarivo	Antananarivo Renivohitra	3e Arrondissement	Andravoahangy tsena	fleas	isolate	2000	Vogler et al. 2011, 2013
Yp2513	M 357	I	s21	I.A	-	BIM	-	Antananarivo	Antananarivo Avaradrano	Ambohimanga Rova	Ambohimandroso	human	complex human clinical sample	2007	Riehm et al. 2015
Yp2247	M 456	I	s21	I.A	-	BIM	Moramanga (neighboring)	Antananarivo	Manjakandriana	Ambohitrolomahitsy	Ambohitrolomahitsy	human	complex human clinical sample	2007	Riehm et al. 2015
Yp2235	M 442	I	s21	I.A	-	BIM	Moramanga (neighboring)	Antananarivo	Manjakandriana	Ambohitrolomahitsy	Analakely Atsimo	human	complex human clinical sample	2007	Riehm et al. 2015
Yp3042	02/09	I	s22	I.A	this study, GenBank Accession No.:SRR4175439	IPM	Moramanga (neighboring)	Antananarivo	Manjakandriana	Ambatomena	Ravoandriana	human	isolate	2009	-
Yp0637	247/99B	I	y01	I.D	-	IPM	-	Fianarantsoa	Ambohimahasoa	Ambalakindresy	Andraina	human	isolate	1999	Vogler et al. 2011, 2013
Yp2222	M 429	I	y02	I.D	-	BIM	Betafo (neighboring)	Fianarantsoa	Ambositra	Kianjandrakefina	Ambolotara	human	complex human clinical sample	2007	Riehm et al. 2015
Yp0498	38/98B	I	y03	I.D	-	IPM	Betafo (neighboring)	Fianarantsoa	Manandriana	Anjoma Nandihizana	Ianatsonga	human	isolate	1998	Vogler et al. 2011, 2013
Yp0636	88/99B	I	y03	I.D	-	IPM	-	Fianarantsoa	Ambohimahasoa	Sahatona	UNK	human	isolate	1999	Vogler et al. 2011, 2013
Yp0652	106/00B	I	y03	I.D	-	IPM	-	Fianarantsoa	Ambohimahasoa	Camp Robin	Manda	human	isolate	2000	Vogler et al. 2011, 2013
Yp0492	107/00B	I	y03	I.D	-	IPM	Betafo (neighboring)	Fianarantsoa	Manandriana	Talata Vohimena	Sahamandresy	human	isolate	2000	Vogler et al. 2011, 2013
Yp0418	11/01B	I	y03	I.D	-	IPM	Betafo (neighboring)	Fianarantsoa	Manandriana	Talata Vohimena	Sahamandresy	human	isolate	2001	Vogler et al. 2011, 2013
Yp0502	45/01B	I	y03	I.D	-	IPM	Betafo (neighboring)	Fianarantsoa	Manandriana	Talata Vohimena	Sahamandresy	human	isolate	2001	Vogler et al. 2011, 2013
Yp0477	27/99B	I	y04	I.D	-	IPM	Betafo (neighboring)	Fianarantsoa	Ambatofinandrahana	Fenoarivo	Fenoarivo	human	isolate	1999	Vogler et al. 2011, 2013
Yp0491	251/99S	I	y04	I.D	-	IPM	Betafo (neighboring)	Fianarantsoa	Manandriana	Talata Vohimena	Vohimena Andrefana	human	isolate	1999	Vogler et al. 2011, 2013
Yp2493	M 138	I	y05	I.D	-	BIM	Betafo (neighboring)	Fianarantsoa	Ambatofinandrahana	Ambatofinandrahana	Ambohimanandriana	human	complex human clinical sample	2007	Riehm et al. 2015
Yp3017	201/07	I	y05	I.D	this study, GenBank Accession No.:SRR4175444	IPM	Betafo (neighboring)	Fianarantsoa	Ambatofinandrahana	Ambatofinandrahana	Ambohimanandriana	human	isolate	2007	-
Yp2801	24/02	I	z01	I.M	-	IPM	Betafo	Antananarivo	Antsirabe II	Ambohibary	Antsofombato Telomiray	human	isolate	2002	-
Yp2671	29/99	I	z02	I.M	-	IPM	Betafo	Antananarivo	Betafo	Manohisoa	Alakamisy Andrianovona	human	isolate	1999	-
Yp1049	364/97 S	I	z03	I.M	-	IPM	-	Mahajanga	Mahajanga I	Mahabibo	Ambohimandamina	human	isolate	1997	Vogler et al. 2011, 2013
Yp2830	60/03	I	z03	I.M	-	IPM	Betafo (neighboring)	Fianarantsoa	Fandriana	Tsarazaza	Sarodroa	human	isolate	2003	-
Yp2925	28/05	I	z03	I.M	-	IPM	-	Antananarivo	Antanifotsy	Antsampandrano	Morarano Bilisy	human	isolate	2005	-
Yp3052	33/10	I	z03	I.M	-	IPM	Betafo	Antananarivo	Antsirabe II	Antanambao	Ambatomanga	human	isolate	2010	-
Yp3053	34/10	I	z03	I.M	-	IPM	Betafo	Antananarivo	Antsirabe II	Antanambao	Ambatomanga	human	isolate	2010	-
Yp2707	101/99	I	z04	I.M	-	IPM	-	Antananarivo	Antanifotsy	Ambatomiady	Amboavahy	human	isolate	1999	-
Yp2708	106/99	I	z04	I.M	-	IPM	-	Antananarivo	Antanifotsy	Ambatomiady	Antambohomena	human	isolate	1999	-
Yp3029	68/08	I	z04	I.M	-	IPM	-	Antananarivo	Antanifotsy	Ambohitompoina	Ambatoharanana	human	isolate	2008	-
Yp2817	115/02	I	z05	I.M	-	IPM	-	Antananarivo	Antanifotsy	Ambohitompoina	Ambohitompoina	human	isolate	2002	-
Yp3047	61/09	I	z06	I.M	-	IPM	-	Antananarivo	Antanifotsy	Ambohitompoina	Ambohimandroso Ilaka	human	isolate	2009	-
Yp3048	62/09	I	z06	I.M	this study, GenBank Accession No.:SRR4175420	IPM	-	Antananarivo	Antanifotsy	Ambohitompoina	Ambohimandroso Ilaka	human	isolate	2009	-
Yp0505	18/95S	II	d	II.D.1	-	IPM	Betafo (neighboring)	Fianarantsoa	Ambatofinandrahana	Fenoarivo	Ambalamahatsara	human	isolate	1995	Vogler et al. 2011, 2013
Yp0507	409/97B	II	d	II.D.1	-	IPM	Betafo (neighboring)	Fianarantsoa	Ambatofinandrahana	Ambatofinandrahana	Ambatofinandrahana	human	isolate	1997	Vogler et al. 2011, 2013
Yp0470	257/99S	II	d	II.D.1	-	IPM	Betafo (neighboring)	Fianarantsoa	Ambatofinandrahana	Ambatofinandrahana	Ambohitsaony	human	isolate	1999	Vogler et al. 2011, 2013
Yp0471	220/99S	II	d	II.D.1	-	IPM	Betafo (neighboring)	Fianarantsoa	Ambatofinandrahana	Ambatofinandrahana	Matahimasina	human	isolate	1999	Vogler et al. 2011, 2013
Yp0472	236/99B	II	d	II.D.1	-	IPM	Betafo (neighboring)	Fianarantsoa	Ambatofinandrahana	Ambatofinandrahana	Sambalahy	human	isolate	1999	Vogler et al. 2011, 2013
Yp0508	36/99B	II	d	II.D.1	-	IPM	Betafo (neighboring)	Fianarantsoa	Ambatofinandrahana	Soavina	Ambinda	human	isolate	1999	Vogler et al. 2011, 2013
Yp0479	62/00S	II	d	II.D.1	-	IPM	Betafo (neighboring)	Fianarantsoa	Ambatofinandrahana	Ambatofinandrahana	Ambatofinandrahana	human	isolate	2000	Vogler et al. 2011, 2013
Yp0480	43/00B	II	d	II.D.1	-	IPM	Betafo (neighboring)	Fianarantsoa	Ambatofinandrahana	Ambatofinandrahana	Anavozo	human	isolate	2000	Vogler et al. 2011, 2013
Yp0511	62/01B	II	d	II.D.1	-	IPM	Betafo (neighboring)	Fianarantsoa	Ambatofinandrahana	Ambatofinandrahana	Ivary	human	isolate	2001	Vogler et al. 2011, 2013
Yp2532	65/95	II	d	II.NONE	-	IPM	Betafo	Antananarivo	Antsirabe II	Antanambao	Merimandroso	human	isolate	1995	-
Yp0475	238/99B	II	h03	II.B	-	IPM	Betafo (neighboring)	Fianarantsoa	Ambatofinandrahana	Ambatofinandrahana	UNK	human	isolate	1999	Vogler et al. 2011, 2013
Yp0476	237/99B	II	h03	II.B	-	IPM	Betafo (neighboring)	Fianarantsoa	Ambatofinandrahana	Ambatofinandrahana	UNK	human	isolate	1999	Vogler et al. 2011, 2013
Yp0473	328/99B	II	h03	II.B	-	IPM	Betafo (neighboring)	Fianarantsoa	Ambatofinandrahana	Ambondromisotra	Ambondromisotra	human	isolate	1999	Vogler et al. 2011, 2013
Yp0474	329/99S	II	h03	II.B	-	IPM	Betafo (neighboring)	Fianarantsoa	Ambatofinandrahana	Ambondromisotra	Ambondromisotra	human	isolate	1999	Vogler et al. 2011, 2013
Yp0478	254/99B	II	h03	II.B	-	IPM	Betafo (neighboring)	Fianarantsoa	Ambatofinandrahana	Soavina	Miadakofeno	human	isolate	1999	Vogler et al. 2011, 2013
Yp0523	242/00S	II	h03	II.B	-	IPM	Betafo	Antananarivo	Betafo	Anosiarivo Manapa	Anosiarivo Ambatofotsy	human	isolate	2000	Vogler et al. 2011, 2013
Yp0485	32/00B	II	h03	II.B	-	IPM	Betafo (neighboring)	Fianarantsoa	Ambatofinandrahana	Ambatomifanongoa	Ambalamarina	human	isolate	2000	Vogler et al. 2011, 2013
Yp0488	345/00B	II	h03	II.B	-	IPM	Betafo (neighboring)	Fianarantsoa	Ambatofinandrahana	Soavina	Miadakofeno	human	isolate	2000	Vogler et al. 2011, 2013
Yp0489	347/00S	II	h03	II.B	-	IPM	Betafo (neighboring)	Fianarantsoa	Ambatofinandrahana	Soavina	Miadakofeno	human	isolate	2000	Vogler et al. 2011, 2013
Yp0510	334/00B	II	h03	II.B	-	IPM	Betafo (neighboring)	Fianarantsoa	Ambatofinandrahana	Soavina	Namoniana	human	isolate	2000	Vogler et al. 2011, 2013
Yp0519	217/00B	II	h03	II.B	-	IPM	Betafo (neighboring)	Fianarantsoa	Ambositra	Ihadilanana	Malakialina	human	isolate	2000	Vogler et al. 2011, 2013
Yp0459	5/00B-80	II	h03	II.B	-	IPM	Betafo (neighboring)	Fianarantsoa	Ambositra	Ilaka Centre	Morarano Voalohany	human	isolate	2000	Vogler et al. 2011, 2013
Yp2918	251/04	II	h03	II.B	-	IPM	Betafo (neighboring)	Fianarantsoa	Ambatofinandrahana	Ambondromisotra	UNK	human	isolate	2004	-
Yp2943	114/05	II	h03	II.B	-	IPM	Betafo	Antananarivo	Betafo	Anosiarivo Manapa	Antsentsindrano	human	isolate	2005	-
Yp2966	162/06	II	h03	II.B	-	IPM	Betafo	Antananarivo	Betafo	Andrembesoa	Antananolofotsy	human	isolate	2006	-
Yp3046	37/09	II	h03	II.B	-	IPM	Betafo (neighboring)	Fianarantsoa	Ambatofinandrahana	Ambondromisotra	Ambondromisotra	human	isolate	2009	-
Yp3081	43/12	II	h03	II.B	-	IPM	Betafo	Antananarivo	Betafo	Anosiarivo Manapa	Antsentsindrano	human	isolate	2012	-
Yp3034	145/08	II	h04	II.B	this study, GenBank Accession No.:SRR4175428	IPM	Betafo (neighboring)	Fianarantsoa	Ambatofinandrahana	Soavina	Tsaramandroso	human	isolate	2008	-
Yp2581	09/97	II	h05	II.B	-	IPM	Betafo	Antananarivo	Antsirabe II	Vinaninkarena	Mahaimandry	human	isolate	1997	-
Yp2582	10/97	II	h05	II.B	-	IPM	Betafo	Antananarivo	Antsirabe II	Vinaninkarena	Mahaimandry	human	isolate	1997	-
Yp2601	189/97	II	h05	II.B	-	IPM	Betafo	Antananarivo	Antsirabe II	Vinaninkarena	Mahaimandry	human	isolate	1997	-
Yp0644	334/99B	II	h05	II.B	-	IPM	Betafo	Antananarivo	Betafo	Alakamisy Marososona	Soamahazina	human	isolate	1999	Vogler et al. 2011, 2013
Yp0482	33/00S	II	h05	II.B	-	IPM	Betafo (neighboring)	Fianarantsoa	Ambatofinandrahana	Ambatomifanongoa	Ambalamarina	human	isolate	2000	Vogler et al. 2011, 2013
Yp0483	31/00B	II	h05	II.B	-	IPM	Betafo (neighboring)	Fianarantsoa	Ambatofinandrahana	Ambatomifanongoa	Ambalamarina	human	isolate	2000	Vogler et al. 2011, 2013
Yp0484	20/00B	II	h05	II.B	-	IPM	Betafo (neighboring)	Fianarantsoa	Ambatofinandrahana	Ambatomifanongoa	Ambalamarina	human	isolate	2000	Vogler et al. 2011, 2013
Yp0509	19/00B	II	h05	II.B	-	IPM	Betafo (neighboring)	Fianarantsoa	Ambatofinandrahana	Ambatomifanongoa	Ambatomifanongoa	human	isolate	2000	Vogler et al. 2011, 2013
Yp2721	18/00	II	h05	II.B	-	IPM	Betafo (neighboring)	Fianarantsoa	Ambatofinandrahana	Ambatomifanongoa	Ambatomifanongoa	human	isolate	2000	-
Yp0487	26/00B	II	h05	II.B	-	IPM	Betafo (neighboring)	Fianarantsoa	Ambatofinandrahana	Ambondromisotra	Mahazina	human	isolate	2000	Vogler et al. 2011, 2013
Yp0486	30/00B	II	h05	II.B	-	IPM	Betafo (neighboring)	Fianarantsoa	Ambatofinandrahana	Ambondromisotra	Tomboarivo	human	isolate	2000	Vogler et al. 2011, 2013
Yp2758	06/01	II	h05	II.B	-	IPM	Betafo	Antananarivo	Betafo	Alakamisy Marososona	Ranomainty	human	isolate	2001	-
Yp2843	137/03	II	h05	II.B	-	IPM	Betafo	Antananarivo	Betafo	Alakamisy Marososona	Miarinarivo	human	isolate	2003	-
Yp2903	322/04	II	h05	II.B	-	IPM	Betafo	Antananarivo	Betafo	Alakamisy Marososona	Miarinarivo	human	isolate	2004	-
Yp2939	93/05	II	h05	II.B	-	IPM	Betafo	Antananarivo	Betafo	Alakamisy Marososona	Miarinarivo	human	isolate	2005	-
Yp3056	126/11	II	h05	II.B	-	IPM	Betafo	Antananarivo	Betafo	Alakamisy Marososona	Soamahazina	human	isolate	2011	-
Yp3084	35/12	II	h05	II.B	-	IPM	Betafo	Antananarivo	Betafo	Tritriva	Miantsoarivo	human	isolate	2012	-
Yp3079	46/12	II	h06	II.B	this study, GenBank Accession No.:SRR4175429	IPM	Betafo	Antananarivo	Betafo	Alakamisy Marososona	Miarinarivo	human	isolate	2012	-
Yp2674	59/99	II	h07	II.B	-	IPM	Betafo	Antananarivo	Antsirabe II	Mangarano	Sahatany	human	isolate	1999	-
Yp2676	68/99	II	h07	II.B	-	IPM	Betafo	Antananarivo	Antsirabe II	Mangarano	Sahatany	human	isolate	1999	-
Yp2677	76/99	II	h07	II.B	-	IPM	Betafo	Antananarivo	Antsirabe II	Mangarano	Sahatany	human	isolate	1999	-
Yp2738	220/00	II	h07	II.B	-	IPM	Betafo	Antananarivo	Antsirabe II	Alatsinainy Ibity	Ambarinakanga	human	isolate	2000	-
Yp2731	167/00	II	h07	II.B	-	IPM	Betafo	Antananarivo	Antsirabe II	Manandona	Ambohitrimanjato	human	isolate	2000	-
Yp2725	46/00	II	h07	II.B	-	IPM	Betafo	Antananarivo	Antsirabe II	Manandona	Mahasoa	human	isolate	2000	-
Yp2727	55/00	II	h07	II.B	-	IPM	Betafo	Antananarivo	Antsirabe II	Mangarano	Sahatany	human	isolate	2000	-
Yp2728	56/00	II	h07	II.B	-	IPM	Betafo	Antananarivo	Antsirabe II	Mangarano	Sahatany	human	isolate	2000	-
Yp2760	20/01	II	h07	II.B	-	IPM	Betafo	Antananarivo	Antsirabe II	Mangarano	Ambohimandroso	human	isolate	2001	-
Yp2815	184/02	II	h07	II.B	-	IPM	Betafo	Antananarivo	Antsirabe II	Mangarano	Ambohimandroso	human	isolate	2002	-
Yp2810	143/02	II	h07	II.B	-	IPM	Betafo	Antananarivo	Antsirabe II	Mangarano	Sahatany	human	isolate	2002	-
Yp2841	110/03	II	h07	II.B	-	IPM	Betafo	Antananarivo	Antsirabe II	Mangarano	Ambohimandroso	human	isolate	2003	-
Yp2824	06/03	II	h07	II.B	-	IPM	Betafo	Antananarivo	Antsirabe II	Mangarano	Anivosaha	human	isolate	2003	-
Yp2892	245/04	II	h07	II.B	-	IPM	Betafo	Antananarivo	Antsirabe II	Mangarano	Mangarano	human	isolate	2004	-
Yp2870	43/04	II	h07	II.B	-	IPM	Betafo	Antananarivo	Antsirabe II	Mangarano	Sahatany	human	isolate	2004	-
Yp2889	236/04	II	h07	II.B	-	IPM	Betafo	Antananarivo	Antsirabe II	Mangarano	Sahatany	human	isolate	2004	-
Yp2890	237/04	II	h07	II.B	-	IPM	Betafo	Antananarivo	Antsirabe II	Mangarano	Sahatany	human	isolate	2004	-
Yp2891	238/04	II	h07	II.B	-	IPM	Betafo	Antananarivo	Antsirabe II	Mangarano	Sahatany	human	isolate	2004	-
Yp2893	249/04	II	h07	II.B	-	IPM	Betafo	Antananarivo	Antsirabe II	Mangarano	Sahatany	human	isolate	2004	-
Yp2894	259/04	II	h07	II.B	-	IPM	Betafo	Antananarivo	Antsirabe II	Mangarano	Sahatany	human	isolate	2004	-
Yp2896	268/04	II	h07	II.B	-	IPM	Betafo	Antananarivo	Antsirabe II	Mangarano	Sahatany	human	isolate	2004	-
Yp2898	283/04	II	h07	II.B	-	IPM	Betafo	Antananarivo	Antsirabe II	Mangarano	Sahatany	human	isolate	2004	-
Yp2940	109/05	II	h07	II.B	-	IPM	Betafo	Antananarivo	Antsirabe II	Manandona	Ambohitrimanjato	human	isolate	2005	-
Yp2951	36/06	II	h07	II.B	-	IPM	Betafo	Antananarivo	Antsirabe II	Alatsinainy Ibity	Ambalavao	human	isolate	2006	-
Yp2957	53/06	II	h07	II.B	-	IPM	Betafo	Antananarivo	Antsirabe II	Mangarano	Sahatany	human	isolate	2006	-
Yp2847	164/03	II	h08	II.B	-	IPM	Betafo	Antananarivo	Antsirabe II	Mangarano	Antanibe	human	isolate	2003	-
Yp2852	207/03	II	h08	II.B	-	IPM	Betafo	Antananarivo	Antsirabe II	Vinaninkarena	Fiakarandava	human	isolate	2003	-
Yp2855	322/03	II	h08	II.B	-	IPM	Betafo	Antananarivo	Antsirabe II	Vinaninkarena	Fiakarandava	human	isolate	2003	-
Yp2897	276/04	II	h08	II.B	-	IPM	Betafo	Antananarivo	Antsirabe II	Alatsinainy Ibity	Apopoha	human	isolate	2004	-
Yp2895	267/04	II	h08	II.B	-	IPM	Betafo	Antananarivo	Antsirabe II	Alatsinainy Ibity	Mananjara	human	isolate	2004	-
Yp2865	07/04	II	h08	II.B	-	IPM	Betafo	Antananarivo	Antsirabe II	Mangarano	Antanibe	human	isolate	2004	-
Yp2935	88/05	II	h09	II.B	-	IPM	Betafo	Antananarivo	Antsirabe II	Mangarano	Ankerana	human	isolate	2005	-
Yp2937	90/05	II	h09	II.B	-	IPM	Betafo	Antananarivo	Antsirabe II	Mangarano	Ankerana	human	isolate	2005	-
Yp2944	117/05	II	h09	II.B	-	IPM	Betafo	Antananarivo	Antsirabe II	Mangarano	Ankerana	human	isolate	2005	-
Yp2947	18/06	II	h10	II.B	this study, GenBank Accession No.:SRR4175425	IPM	Betafo	Antananarivo	Antsirabe II	Mangarano	Ankerana	human	isolate	2006	-
Yp2948	19/06	II	h10	II.B	-	IPM	Betafo	Antananarivo	Antsirabe II	Mangarano	Ankerana	human	isolate	2006	-
Yp2572	154/96	II	h11	II.B	-	IPM	Betafo	Antananarivo	Antsirabe I	Antsenakely Andraikiba	Andrangy	human	isolate	1996	-
Yp2573	158/96	II	h11	II.B	-	IPM	Betafo	Antananarivo	Antsirabe I	Antsenakely Andraikiba	Andrangy	human	isolate	1996	-
Yp2574	171/96	II	h11	II.B	-	IPM	Betafo	Antananarivo	Antsirabe I	Mahazoarivo Avarabohitra	Andafiatsimo Star	human	isolate	1996	-
Yp2568	119/96	II	h11	II.B	-	IPM	Betafo	Antananarivo	Antsirabe II	Mangarano	Maninarivo	human	isolate	1996	-
Yp2588	51/97	II	h11	II.B	-	IPM	Betafo	Antananarivo	Antsirabe II	Mangarano	Ambalamarina	human	isolate	1997	-
Yp2583	12/97	II	h11	II.B	-	IPM	Betafo	Antananarivo	Antsirabe II	Mangarano	Antanibe	human	isolate	1997	-
Yp2586	40/97	II	h11	II.B	-	IPM	Betafo	Antananarivo	Antsirabe II	Vinaninkarena	Ambohipeno	human	isolate	1997	-
Yp2585	34/97	II	h11	II.B	-	IPM	Betafo	Antananarivo	Antsirabe II	Vinaninkarena	UNK	human	isolate	1997	-
Yp2589	52/97	II	h11	II.B	-	IPM	Betafo	Antananarivo	Betafo	Antohobe	Masoandronarivo	human	isolate	1997	-
Yp2763	52/01	II	h11	II.B	-	IPM	Betafo	Antananarivo	Antsirabe II	Mangarano	Ambohimandroso	human	isolate	2001	-
Yp2773	83/01	II	h11	II.B	-	IPM	Betafo	Antananarivo	Antsirabe II	Mangarano	Ambohimandroso	human	isolate	2001	-
Yp2878	103/04	II	h11	II.B	-	IPM	Betafo	Antananarivo	Betafo	Alakamisy Marososona	Soamahazina	human	isolate	2004	-
Yp2879	104/04	II	h11	II.B	-	IPM	Betafo	Antananarivo	Betafo	Alakamisy Marososona	Soamahazina	human	isolate	2004	-
Yp2880	105/04	II	h11	II.B	-	IPM	Betafo	Antananarivo	Betafo	Alakamisy Marososona	Soamahazina	human	isolate	2004	-
Yp2881	109/04	II	h11	II.B	-	IPM	Betafo	Antananarivo	Betafo	Alakamisy Marososona	Soamahazina	human	isolate	2004	-
Yp2906	358/04	II	h11	II.B	-	IPM	Betafo	Antananarivo	Betafo	Andrembesoa	Sakelo	human	isolate	2004	-
Yp2908	360/04	II	h11	II.B	-	IPM	Betafo	Antananarivo	Mandoto	Mandoto	Mananjara Tsarahafatra	human	isolate	2004	-
Yp2967	163/06	II	h11	II.B	-	IPM	Betafo	Antananarivo	Betafo	Alarobia Bemaha	Ankofafa Ambolo	human	isolate	2006	-
Yp2762	47/01	II	h12	II.B	-	IPM	Betafo	Antananarivo	Antsirabe II	Manandona	Manandona	human	isolate	2001	-
Yp2844	144/03	II	h12	II.B	-	IPM	Betafo	Antananarivo	Antsirabe II	Vinaninkarena	Mahaimandry	human	isolate	2003	-
Yp2864	06/04	II	h12	II.B	-	IPM	Betafo	Antananarivo	Antsirabe II	Ambohitsimanova	Ambohitsimanova	human	isolate	2004	-
Yp2964	155/06	II	h12	II.B	-	IPM	Betafo	Antananarivo	Antsirabe II	Manandona	Ambohimirary	human	isolate	2006	-
Yp2965	158/06	II	h12	II.B	-	IPM	Betafo	Antananarivo	Antsirabe II	Manandona	Ambohimirary	human	isolate	2006	-
Yp3025	70/08	II	h13	II.B	-	IPM	Betafo	Antananarivo	Antsirabe II	Ambohitsimanova	Maronony	human	isolate	2008	-
Yp2946	12/06	II	h14	II.B	-	IPM	Betafo	Antananarivo	Antsirabe II	Ambohitsimanova	Antanamalaza	human	isolate	2006	-
Yp2936	89/05	II	h15	II.B	-	IPM	Betafo	Antananarivo	Antsirabe II	Ambohitsimanova	Antanamalaza	human	isolate	2005	-
Yp2984	13/07	II	h16	II.B	-	IPM	Betafo	Antananarivo	Antsirabe II	Ambohitsimanova	Antanamalaza	human	isolate	2007	-
Yp2985	21/07	II	h16	II.B	-	IPM	Betafo	Antananarivo	Antsirabe II	Ambohitsimanova	Antanamalaza	human	isolate	2007	-
Yp3014	214/07	II	h16	II.B	this study, GenBank Accession No.:SRR4175427	IPM	Betafo	Antananarivo	Antsirabe II	Ambohitsimanova	Antanamalaza	human	isolate	2007	-
Yp0512	35/95S	II	t01	II.A	-	IPM	Betafo (neighboring)	Fianarantsoa	Ambositra	Mahazina Ambohipierenana	Andoharano	human	isolate	1995	Vogler et al. 2011, 2013
Yp2739	240/00	II	t01	II.A	-	IPM	Betafo	Antananarivo	Antsirabe II	Sahanivotry Manandona	Sahanivotry Manandona	human	isolate	2000	-
Yp2814	183/02	II	t01	II.A	-	IPM	Betafo	Antananarivo	Antsirabe II	Sahanivotry Manandona	Ambohimanarivo	human	isolate	2002	-
Yp2854	284/03	II	t01	II.A	-	IPM	Betafo	Antananarivo	Antsirabe II	Manandona	Fierenantsoa	human	isolate	2003	-
Yp2904	336/04	II	t01	II.A	-	IPM	Betafo	Antananarivo	Antsirabe II	Manandona	Mahasoa	human	isolate	2004	-
Yp2876	90/04	II	t01	II.A	-	IPM	Betafo	Antananarivo	Antsirabe II	Sahanivotry Manandona	Laimbolo	human	isolate	2004	-
Yp2877	93/04	II	t01	II.A	-	IPM	Betafo	Antananarivo	Antsirabe II	Vinaninkarena	Ankarinomby	human	isolate	2004	-
Yp2866	10/04	II	t01	II.A	-	IPM	Betafo (neighboring)	Fianarantsoa	Ambositra	Ilaka Centre	Fandrianjato	human	isolate	2004	-
Yp2915	188/04	II	t01	II.A	-	IPM	Moramanga (neighboring)	Antananarivo	Anjozorobe	Mangamila	Antoby	human	isolate	2004	-
Yp2941	110/05	II	t01	II.A	-	IPM	Betafo	Antananarivo	Antsirabe II	Sahanivotry Manandona	Ambatolahy	human	isolate	2005	-
Yp2942	113/05	II	t01	II.A	-	IPM	Betafo	Antananarivo	Antsirabe II	Sahanivotry Manandona	Laimbolo	human	isolate	2005	-
Yp2980	81/06	II	t01	II.A	-	IPM	Betafo	Antananarivo	Betafo	Ambohimanambola	Vinanisoa	Rattus rattus	isolate	2006	-
Yp2990	75/07	II	t01	II.A	-	IPM	Betafo	Antananarivo	Antsirabe II	Sahanivotry Manandona	Sahanivotry Manandona	human	isolate	2007	-
Yp2246	M 455	II	t01	II.A	-	BIM	Betafo (neighboring)	Fianarantsoa	Ambatofinandrahana	Ambatofinandrahana	UNK	human	complex human clinical sample	2007	Riehm et al. 2015
Yp3038	199/08	II	t01	II.A	-	IPM	Betafo	Antananarivo	Antsirabe II	Manandona	Ambohimirary	human	isolate	2008	-
Yp3028	53/08	II	t01	II.A	-	IPM	Betafo (neighboring)	Fianarantsoa	Ambositra	Ilaka Centre	Fandrianjato	human	isolate	2008	-
Yp3040	13/09	II	t01	II.A	-	IPM	Betafo	Antananarivo	Antsirabe II	Manandona	Ambohitrimanjato	human	isolate	2009	-
Yp3041	67/09	II	t02	II.A	this study, GenBank Accession No.:SRR4175423	IPM	Betafo	Antananarivo	Antsirabe II	Manandona	Ambohiponana	human	isolate	2009	-
Yp2580	203/96	II	t03	II.A	-	IPM	Betafo (neighboring)	Fianarantsoa	Ambositra	Ilaka Centre	Fandrianjato	human	isolate	1996	-
Yp2566	81/96	II	t03	II.A	-	IPM	Betafo (neighboring)	Fianarantsoa	Fandriana	Sandrandahy	Zafindriamanakana	human	isolate	1996	-
Yp0638	41/99B	II	t03	II.A	-	IPM	Betafo (neighboring)	Fianarantsoa	Ambositra	Ilaka Centre	Ambohiperivoana	human	isolate	1999	Vogler et al. 2011, 2013
Yp2867	19/04	II	t03	II.A	-	IPM	Betafo (neighboring)	Fianarantsoa	Fandriana	Sandrandahy	Efadray I	human	isolate	2004	-
Yp2921	417/04	II	t03	II.A	-	IPM	Betafo (neighboring)	Fianarantsoa	Fandriana	Sandrandahy	Iavomanitra	human	isolate	2004	-
Yp2919	314/04	II	t04	II.A	-	IPM	Betafo (neighboring)	Fianarantsoa	Ambositra	Ilaka Centre	Ilaka Centre	human	isolate	2004	-
Yp3002	40/07	II	t04	II.A	-	IPM	Betafo	Antananarivo	Betafo	Inanantonana	Antanety Sud	Xenopsylla cheopis	isolate	2007	-
Yp2983	24/07	II	t05	II.A	this study, GenBank Accession No.:SRR4175422	IPM	Betafo (neighboring)	Fianarantsoa	Ambositra	Ilaka Centre	Ankadilanana	human	isolate	2007	-
Yp0495	6/95B	II	t06	II.A	-	IPM	Betafo (neighboring)	Fianarantsoa	Manandriana	Vinany Andakatanikely	Ankadilalana	human	isolate	1995	Vogler et al. 2011, 2013
Yp0608	52/96S	II	t06	II.A	-	IPM	Betafo (neighboring)	Fianarantsoa	Ambositra	Andina	UNK	human	isolate	1996	Vogler et al. 2011, 2013
Yp0616	44/97S	II	t06	II.A	-	IPM	Betafo (neighboring)	Fianarantsoa	Ambositra	Andina	Ampotsinatsy	human	isolate	1997	Vogler et al. 2011, 2013
Yp0497	81/97B	II	t06	II.A	-	IPM	Betafo (neighboring)	Fianarantsoa	Manandriana	Ambatomarina	Maromanisoka	human	isolate	1997	Vogler et al. 2011, 2013
Yp0506	13/96B	II	t07	II.A	-	IPM	Betafo (neighboring)	Fianarantsoa	Ambatofinandrahana	Soavina	Tanamahalana	human	isolate	1996	Vogler et al. 2011, 2013
Yp0614	416/97S	II	t07	II.A	-	IPM	Betafo (neighboring)	Fianarantsoa	Ambositra	Ihadilanana	Ambohipiandrianana	human	isolate	1997	Vogler et al. 2011, 2013
Yp0469	15/98B	II	t07	II.A	-	IPM	Betafo (neighboring)	Fianarantsoa	Ambatofinandrahana	Soavina	Tanamahalana	human	isolate	1998	Vogler et al. 2011, 2013
Yp2523	M 200	II	t07	II.A	-	BIM	Betafo (neighboring)	Fianarantsoa	Ambatofinandrahana	Ambatofinandrahana	Ambatoharanana	human	complex human clinical sample	2007	Riehm et al. 2015
Yp2987	48/07	II	t07	II.A	-	IPM	Betafo (neighboring)	Fianarantsoa	Ambatofinandrahana	Ambatofinandrahana	Ambohitsaony	human	isolate	2007	-
Yp2244	M 452	II	t07	II.A	-	BIM	Betafo (neighboring)	Fianarantsoa	Ambatofinandrahana	Ambatofinandrahana	Bedihy	human	complex human clinical sample	2007	Riehm et al. 2015
Yp2227	M 434	II	t07	II.A	-	BIM	Betafo (neighboring)	Fianarantsoa	Ambatofinandrahana	Ambatofinandrahana	Ivary	human	complex human clinical sample	2007	Riehm et al. 2015
Yp2234	M 441	II	t07	II.A	-	BIM	Betafo (neighboring)	Fianarantsoa	Ambatofinandrahana	Ambatofinandrahana	Ivary	human	complex human clinical sample	2007	Riehm et al. 2015
Yp2976	160/06	II	t08	II.A	-	IPM	Betafo (neighboring)	Fianarantsoa	Ambatofinandrahana	Ambatofinandrahana	Tolohomanga	human	isolate	2006	-
Yp2988	49/07	II	t08	II.A	this study, GenBank Accession No.:SRR4175424	IPM	Betafo (neighboring)	Fianarantsoa	Ambatofinandrahana	Ambatofinandrahana	Tolohomanga	human	isolate	2007	-
Yp0513	25/97B	II	t09	II.A	-	IPM	Betafo (neighboring)	Fianarantsoa	Ambositra	Ivato	Ambalalehibe	human	isolate	1997	Vogler et al. 2011, 2013
Yp0517	200/98B	II	t09	II.A	-	IPM	Betafo (neighboring)	Fianarantsoa	Ambositra	Ambalamanakana	Antanambao	human	isolate	1998	Vogler et al. 2011, 2013
Yp0639	58/99S	II	t09	II.A	-	IPM	Betafo (neighboring)	Fianarantsoa	Ambositra	Ivato	Ivato Centre	human	isolate	1999	Vogler et al. 2011, 2013
Yp0501	28/01B	II	t09	II.A	-	IPM	Betafo (neighboring)	Fianarantsoa	Manandriana	Ambovombe Centre	Mirary	human	isolate	2001	Vogler et al. 2011, 2013
Yp0496	206/96B	II	t10	II.A	-	IPM	Betafo (neighboring)	Fianarantsoa	Manandriana	Anjoma Nandihizana	Antaniditra	human	isolate	1996	Vogler et al. 2011, 2013
Yp0490	356/97B	II	t10	II.A	-	IPM	Betafo (neighboring)	Fianarantsoa	Manandriana	Talata Vohimena	Ranomafana	human	isolate	1997	Vogler et al. 2011, 2013
Yp0499	55/99B	II	t10	II.A	-	IPM	Betafo (neighboring)	Fianarantsoa	Manandriana	Ambohipo	Ambohimanarivo	human	isolate	1999	Vogler et al. 2011, 2013
Yp0493	303/00B	II	t10	II.A	-	IPM	Betafo (neighboring)	Fianarantsoa	Manandriana	Talata Vohimena	Ranomafana	human	isolate	2000	Vogler et al. 2011, 2013
Yp0500	337/00B	II	t10	II.A	-	IPM	Betafo (neighboring)	Fianarantsoa	Manandriana	Talata Vohimena	Ranomafana	human	isolate	2000	Vogler et al. 2011, 2013
Yp2524	M 205	II	t10	II.A	-	BIM	Betafo (neighboring)	Fianarantsoa	Ambatofinandrahana	Fenoarivo	Ambohimanana	human	complex human clinical sample	2007	Riehm et al. 2015
Yp2528	M 361	II	t10	II.A	-	BIM	Betafo (neighboring)	Fianarantsoa	Fandriana	Imito	Zanabahona	human	complex human clinical sample	2007	Riehm et al. 2015
Yp2522	M 109	II	t10	II.A	-	BIM	Betafo (neighboring)	Fianarantsoa	Manandriana	Ambovombe Centre	Zafindraravola	human	complex human clinical sample	2007	Riehm et al. 2015
Yp2200	M 405	II	t10	II.A	-	BIM	Betafo (neighboring)	Fianarantsoa	Manandriana	Talata Vohimena	Sahafatra	human	complex human clinical sample	2007	Riehm et al. 2015
Yp2223	M 430	II	t10	II.A	-	BIM	Betafo (neighboring)	Fianarantsoa	Manandriana	Talata Vohimena	Talata Vohimena	human	complex human clinical sample	2007	Riehm et al. 2015
Yp2213	M 419	II	t10	II.A	-	BIM	Betafo (neighboring)	Fianarantsoa	Manandriana	Talata Vohimena	Vohimena Andrefana	human	complex human clinical sample	2007	Riehm et al. 2015
Yp2871	45/04	II	t11	II.A	this study, GenBank Accession No.:SRR4175421	IPM	Betafo	Antananarivo	Antsirabe II	Manandona	Ambohimirary	human	isolate	2004	-
Yp2211	M 417	II	t11	II.A	-	BIM	Betafo (neighboring)	Fianarantsoa	Manandriana	Ambovombe Centre	Zafindraravola	human	complex human clinical sample	2007	Riehm et al. 2015
Yp2579	189/96	II	u01	II.E	-	IPM	Betafo (neighboring)	Fianarantsoa	Fandriana	Fandriana	Morafeno	human	isolate	1996	-
Yp2913	94/04	II	u01	II.E	-	IPM	Betafo (neighboring)	Fianarantsoa	Fandriana	Fandriana	Ambohibary II	human	isolate	2004	-
Yp2525	M 261	II	u01	II.E	-	BIM	Betafo (neighboring)	Fianarantsoa	Fandriana	Fandriana	Fandanana	human	complex human clinical sample	2007	Riehm et al. 2015
Yp2634	43/98	II	u02	II.E	-	IPM	Betafo (neighboring)	Fianarantsoa	Fandriana	Miarinavaratra	Tsarahonenana	human	isolate	1998	-
Yp2914	129/04	II	u03	II.E	-	IPM	Betafo (neighboring)	Fianarantsoa	Fandriana	Miarinavaratra	Lakandrano	human	isolate	2004	-
Yp3044	12/09	II	u03	II.E	this study, GenBank Accession No.:SRR4175436	IPM	Betafo (neighboring)	Fianarantsoa	Fandriana	Miarinavaratra	Lakandrano	human	isolate	2009	-
Yp2559	17/96	II	v01	II.C	-	IPM	Betafo	Antananarivo	Betafo	Mandritsara	Ambohijato	human	isolate	1996	-
Yp2560	19/96	II	v01	II.C	-	IPM	Betafo	Antananarivo	Betafo	Mandritsara	Ambohijato	human	isolate	1996	-
Yp2587	47/97	II	v01	II.C	-	IPM	Betafo	Antananarivo	Antsirabe II	Antanimandry	Masiniloharano	human	isolate	1997	-
Yp2686	108/99	II	v01	II.C	-	IPM	Betafo	Antananarivo	Antsirabe II	Alakamisy	Alakamisy	human	isolate	1999	-
Yp2687	121/99	II	v01	II.C	-	IPM	Betafo	Antananarivo	Antsirabe II	Alakamisy	Alakamisy	human	isolate	1999	-
Yp2679	80/99	II	v01	II.C	-	IPM	Betafo	Antananarivo	Antsirabe II	Alakamisy	Marofangady	human	isolate	1999	-
Yp2682	84/99	II	v01	II.C	-	IPM	Betafo	Antananarivo	Betafo	Ambohimanambola	Ambalavato	human	isolate	1999	-
Yp2563	51/96	II	v02	II.C	-	IPM	Betafo	Antananarivo	Betafo	Mahaiza	Marotsiraka	human	isolate	1996	-
Yp2561	26/96	II	v02	II.C	-	IPM	Betafo	Antananarivo	Betafo	Tritriva	Iavonarivo	human	isolate	1996	-
Yp2584	28/97	II	v02	II.C	-	IPM	Betafo	Antananarivo	Betafo	Mahaiza	Ambalamarina	human	isolate	1997	-
Yp2603	213/97	II	v02	II.C	-	IPM	Betafo	Antananarivo	Betafo	Mahaiza	Ambohimanamora	human	isolate	1997	-
Yp2649	185/98	II	v02	II.C	-	IPM	Betafo	Antananarivo	Betafo	Alakamisy Anativato	Alakamisy Anativato	human	isolate	1998	-
Yp2696	283/99	II	v02	II.C	-	IPM	Betafo	Antananarivo	Betafo	Mahaiza	Ambalamarina	human	isolate	1999	-
Yp2699	289/99	II	v02	II.C	-	IPM	Betafo	Antananarivo	Betafo	Soavina	Soavina	human	isolate	1999	-
Yp2673	50/99	II	v02	II.C	-	IPM	Betafo	Antananarivo	Betafo	Tritriva	Iavonarivo	human	isolate	1999	-
Yp2741	253/00	II	v02	II.C	-	IPM	Betafo	Antananarivo	Betafo	Soavina	Antanety	human	isolate	2000	-
Yp2765	55/01	II	v02	II.C	-	IPM	Betafo	Antananarivo	Betafo	Antohobe	Antohobe	human	isolate	2001	-
Yp2766	56/01	II	v02	II.C	-	IPM	Betafo	Antananarivo	Betafo	Antohobe	Antohobe	human	isolate	2001	-
Yp2759	09/01	II	v02	II.C	-	IPM	Betafo	Antananarivo	Betafo	Mahaiza	Marotsiraka	human	isolate	2001	-
Yp2962	131/06	II	v02	II.C	-	IPM	Betafo	Antananarivo	Betafo	Anosiarivo Manapa	Soafierenana	human	isolate	2006	-
Yp3061	120/11	II	v02	II.C	-	IPM	Betafo	Antananarivo	Betafo	Anosiarivo Manapa	Anosiarivo Ambatofotsy	human	isolate	2011	-
Yp3062	121/11	II	v02	II.C	-	IPM	Betafo	Antananarivo	Betafo	Anosiarivo Manapa	Anosiarivo Ambatofotsy	human	isolate	2011	-
Yp3066	136/11	II	v02	II.C	-	IPM	Betafo	Antananarivo	Betafo	Mahaiza	Miandrarivo	human	isolate	2011	-
Yp3082	11/12	II	v02	II.C	-	IPM	Betafo	Antananarivo	Betafo	Antohobe	Korosovola	human	isolate	2012	-
Yp3083	09/12	II	v03	II.C	this study, GenBank Accession No.:SRR4175434	IPM	Betafo	Antananarivo	Betafo	Mahaiza	Ambohimalaza	human	isolate	2012	-
Yp2535	90/95	II	v04	II.C	-	IPM	Betafo	Antananarivo	Betafo	Alakamisy Anativato	Ampamelomana Anativato	human	isolate	1995	-
Yp2593	85/97	II	v04	II.C	-	IPM	Betafo	Antananarivo	Antsirabe II	Ambano	UNK	human	isolate	1997	-
Yp2608	360/97	II	v04	II.C	-	IPM	Betafo	Antananarivo	Betafo	Mandritsara	Mandrosoa	human	isolate	1997	-
Yp3022	28/08	II	v04	II.C	-	IPM	Betafo	Antananarivo	Antsirabe II	Andranomanelatra	Ambolotsararano	human	isolate	2008	-
Yp2555	199/95	II	v05	II.C	-	IPM	Betafo (neighboring)	Fianarantsoa	Fandriana	Sandrandahy	Ambolo	human	isolate	1995	-
Yp2635	50/98	II	v05	II.C	-	IPM	Betafo (neighboring)	Fianarantsoa	Fandriana	Tsarazaza	Ambohibary	human	isolate	1998	-
Yp2829	44/03	II	v06	II.C	-	IPM	Betafo (neighboring)	Fianarantsoa	Fandriana	Tsarazaza	Ranomainty Vohibe	human	isolate	2003	-
Yp2875	77/04	II	v06	II.C	-	IPM	Betafo	Antananarivo	Antsirabe II	Sahanivotry Manandona	Farihitsara	human	isolate	2004	-
Yp2929	56/05	II	v06	II.C	-	IPM	Betafo	Antananarivo	Antsirabe II	Sahanivotry Manandona	Farihitsara	human	isolate	2005	-
Yp3050	30/10	II	v06	II.C	this study, GenBank Accession No.:SRR4175432	IPM	Betafo	Antananarivo	Antsirabe II	Ambohitsimanova	Antsongombato	human	isolate	2010	-
Yp3051	31/10	II	v06	II.C	-	IPM	Betafo	Antananarivo	Antsirabe II	Ambohitsimanova	Antsongombato	human	isolate	2010	-
Yp3054	51/11	II	v06	II.C	-	IPM	Betafo	Antananarivo	Antsirabe II	Soanindrariny	Antanikatsaka	human	isolate	2011	-
Yp3055	52/11	II	v06	II.C	-	IPM	Betafo	Antananarivo	Antsirabe II	Soanindrariny	Antanikatsaka	human	isolate	2011	-
Yp2816	193/02	II	v07	II.C	-	IPM	Betafo	Antananarivo	Betafo	Antsoso	Ambatombano	human	isolate	2002	-
Yp2531	20/95	II	v08	II.C	-	IPM	Betafo	Antananarivo	Betafo	Antohobe	Ambohimatsinjo	human	isolate	1995	-
Yp2590	53/97	II	v08	II.C	-	IPM	Betafo	Antananarivo	Betafo	Ambohimanambola	Soavinarivo	human	isolate	1997	-
Yp2605	304/97	II	v08	II.C	-	IPM	Betafo	Antananarivo	Betafo	Antohobe	Antohobe	human	isolate	1997	-
Yp2609	377/97	II	v08	II.C	-	IPM	Betafo	Antananarivo	Betafo	Antohobe	Korosovola	human	isolate	1997	-
Yp2647	145/98	II	v08	II.C	-	IPM	Betafo	Antananarivo	Betafo	Ambohimanambola	Soavinarivo	human	isolate	1998	-
Yp2648	176/98	II	v08	II.C	-	IPM	Betafo	Antananarivo	Betafo	Ambohimanambola	Vinanisoa	human	isolate	1998	-
Yp2632	29/98	II	v08	II.C	-	IPM	Betafo	Antananarivo	Betafo	Antohobe	Korosovola	human	isolate	1998	-
Yp2633	41/98	II	v08	II.C	-	IPM	Betafo	Antananarivo	Betafo	Antohobe	Korosovola	human	isolate	1998	-
Yp0444	14/98S-80	II	v08	II.C	-	IPM	Betafo	Antananarivo	Betafo	Antohobe	Masoandronarivo	human	isolate	1998	Vogler et al. 2011, 2013
Yp2688	184/99	II	v08	II.C	-	IPM	Betafo	Antananarivo	Betafo	Ambohimanambola	Masinierenana	human	isolate	1999	-
Yp0643	192/99B	II	v08	II.C	-	IPM	Betafo	Antananarivo	Betafo	Ambohimanambola	Vinanisoa	human	isolate	1999	Vogler et al. 2011, 2013
Yp2678	77/99	II	v08	II.C	-	IPM	Betafo	Antananarivo	Betafo	Ambohimanambola	Vinanisoa	human	isolate	1999	-
Yp2690	193/99	II	v08	II.C	-	IPM	Betafo	Antananarivo	Betafo	Ambohimanambola	Vinanisoa	human	isolate	1999	-
Yp2692	277/99	II	v08	II.C	-	IPM	Betafo	Antananarivo	Betafo	Ambohimanambola	Vinanisoa	human	isolate	1999	-
Yp2704	333/99	II	v08	II.C	-	IPM	Betafo	Antananarivo	Betafo	Ambohimanambola	Vinanisoa	human	isolate	1999	-
Yp2697	284/99	II	v08	II.C	-	IPM	Betafo	Antananarivo	Betafo	Antohobe	Matielona	human	isolate	1999	-
Yp2695	281/99	II	v08	II.C	-	IPM	Betafo	Antananarivo	Mandoto	Mandoto	Mandoto	human	isolate	1999	-
Yp2726	52/00	II	v08	II.C	-	IPM	Betafo	Antananarivo	Betafo	Ambohimanambola	Vinanisoa	human	isolate	2000	-
Yp2734	176/00	II	v08	II.C	-	IPM	Betafo	Antananarivo	Betafo	Ambohimanambola	Vinanisoa	human	isolate	2000	-
Yp2743	275/00	II	v08	II.C	-	IPM	Betafo	Antananarivo	Betafo	Ambohimanambola	Vinanisoa	human	isolate	2000	-
Yp2778	98/01	II	v08	II.C	-	IPM	Betafo	Antananarivo	Betafo	Ambohimanambola	Ambalavato	human	isolate	2001	-
Yp2782	107/01	II	v08	II.C	-	IPM	Betafo	Antananarivo	Betafo	Ambohimanambola	Ambalavato	human	isolate	2001	-
Yp2786	116/01	II	v08	II.C	-	IPM	Betafo	Antananarivo	Betafo	Ambohimanambola	Ambalavato	human	isolate	2001	-
Yp2769	77/01	II	v08	II.C	-	IPM	Betafo	Antananarivo	Betafo	Ambohimanambola	Andranomasina	human	isolate	2001	-
Yp2783	108/01	II	v08	II.C	-	IPM	Betafo	Antananarivo	Betafo	Ambohimanambola	Vinanisoa	human	isolate	2001	-
Yp2787	123/01	II	v08	II.C	-	IPM	Betafo	Antananarivo	Betafo	Ambohimanambola	Vinanisoa	human	isolate	2001	-
Yp2788	134/01	II	v08	II.C	-	IPM	Betafo	Antananarivo	Betafo	Ambohimanambola	Vinanisoa	human	isolate	2001	-
Yp2794	149/01	II	v08	II.C	-	IPM	Betafo	Antananarivo	Betafo	Soavina	Ambohitrambo	human	isolate	2001	-
Yp2798	161/01	II	v08	II.C	-	IPM	Betafo	Antananarivo	Betafo	Soavina	Ambohitrambo	human	isolate	2001	-
Yp0535	66/01S	II	v08	II.C	-	IPM	Betafo	Antananarivo	Mandoto	Ankazomiriotra	Ankazomiriotra II	human	isolate	2001	Vogler et al. 2011, 2013
Yp2772	82/01	II	v08	II.C	-	IPM	Betafo	Antananarivo	Mandoto	Ankazomiriotra	Antanetikely	human	isolate	2001	-
Yp2800	22/02	II	v08	II.C	-	IPM	Betafo	Antananarivo	Betafo	Ambohimanambola	Vinanisoa	human	isolate	2002	-
Yp2823	194/02	II	v08	II.C	-	IPM	Betafo	Antananarivo	Betafo	Soavina	Ambohitrambo	human	isolate	2002	-
Yp2851	198/03	II	v08	II.C	-	IPM	Betafo	Antananarivo	Betafo	Soavina	Ambohitrambo	human	isolate	2003	-
Yp2869	37/04	II	v08	II.C	-	IPM	Betafo	Antananarivo	Betafo	Soavina	Ambohitrambo	human	isolate	2004	-
Yp2927	39/05	II	v08	II.C	-	IPM	Betafo	Antananarivo	Betafo	Antohobe	Korosovola	human	isolate	2005	-
Yp2928	40/05	II	v08	II.C	-	IPM	Betafo	Antananarivo	Betafo	Antohobe	Korosovola	human	isolate	2005	-
Yp3060	216/11	II	v08	II.C	-	IPM	Betafo	Antananarivo	Betafo	Ambohimanambola	Ambalavato	human	isolate	2011	-
Yp3080	10/12	II	v08	II.C	-	IPM	Betafo	Antananarivo	Betafo	Ambohimanambola	Masinierenana	human	isolate	2012	-
Yp2779	99/01	II	v09	II.C	-	IPM	Betafo	Antananarivo	Mandoto	Ankazomiriotra	Ankazomiriotra I	human	isolate	2001	-
Yp2838	61/03	II	v09	II.C	-	IPM	Betafo	Antananarivo	Betafo	Inanantonana	Antanety Sud	human	isolate	2003	-
Yp2840	97/03	II	v09	II.C	-	IPM	Betafo	Antananarivo	Betafo	Inanantonana	Bemasoandro	human	isolate	2003	-
Yp2839	96/03	II	v09	II.C	-	IPM	Betafo	Antananarivo	Betafo	Inanantonana	Inanantonana	human	isolate	2003	-
Yp2902	310/04	II	v09	II.C	-	IPM	Betafo	Antananarivo	Betafo	Inanantonana	Antanety Sud	human	isolate	2004	-
Yp2989	51/07	II	v09	II.C	-	IPM	Betafo	Antananarivo	Antsirabe II	Sahanivotry Manandona	Laimbolo	human	isolate	2007	-
Yp2981	38/07	II	v09	II.C	-	IPM	Betafo	Antananarivo	Betafo	Inanantonana	Antanety Sud	Rattus rattus	isolate	2007	-
Yp3039	08/09	II	v09	II.C	-	IPM	Betafo	Antananarivo	Betafo	Inanantonana	Inanantonana	Rattus rattus	isolate	2009	-
Yp3059	197/11	II	v09	II.C	this study, GenBank Accession No.:SRR4175433	IPM	Betafo	Antananarivo	Betafo	Ambohimanambola	Ambohimanambola	human	isolate	2011	-
Yp3064	127/11	II	v09	II.C	-	IPM	Betafo	Antananarivo	Betafo	Inanantonana	Inanantonana	human	isolate	2011	-
Yp3065	122/11	II	v09	II.C	-	IPM	Betafo	Antananarivo	Betafo	Inanantonana	Inanantonana	human	isolate	2011	-
Yp3067	137/11	II	v09	II.C	-	IPM	Betafo	Antananarivo	Betafo	Mahaiza	Miandrarivo	human	isolate	2011	-
Yp3068	143/11	II	v09	II.C	-	IPM	Betafo	Antananarivo	Betafo	Mahaiza	Miandrarivo	human	isolate	2011	-
Yp2825	30/03	II	v10	II.C	-	IPM	Betafo	Antananarivo	Mandoto	Ankazomiriotra	Antanetikely	human	isolate	2003	-
Yp2872	69/04	II	v10	II.C	this study, GenBank Accession No.:SRR4175430	IPM	Betafo	Antananarivo	Mandoto	Ankazomiriotra	Antanetikely	human	isolate	2004	-
Yp2873	70/04	II	v10	II.C	-	IPM	Betafo	Antananarivo	Mandoto	Ankazomiriotra	Antanetikely	human	isolate	2004	-
Yp2612	414/97	II	v11	II.C	-	IPM	Betafo	Antananarivo	Betafo	Manohisoa	Alakamisy Andrianovona	human	isolate	1997	-
Yp2730	76/00	II	v11	II.C	-	IPM	Betafo	Antananarivo	Betafo	Manohisoa	Tsarazaza	human	isolate	2000	-
Yp2792	147/01	II	v11	II.C	-	IPM	Betafo	Antananarivo	Betafo	Ambohimasina	Antsomangana	human	isolate	2001	-
Yp2791	145/01	II	v11	II.C	-	IPM	Betafo	Antananarivo	Betafo	Inanantonana	Ambatomainty	human	isolate	2001	-
Yp2992	96/07	II	v11	II.C	-	IPM	Betafo	Antananarivo	Mandoto	Ankazomiriotra	Antanetikely	human	isolate	2007	-
Yp3030	66/08	II	v11	II.C	-	IPM	Betafo	Antananarivo	Betafo	Inanantonana	Antanety Sud	Rattus rattus	isolate	2008	-
Yp3031	69/08	II	v11	II.C	-	IPM	Betafo	Antananarivo	Betafo	Inanantonana	Antanety Sud	Rattus rattus	isolate	2008	-
Yp3057	187/11	II	v11	II.C	-	IPM	Betafo	Antananarivo	Betafo	Alarobia Bemaha	Ambohijafy	human	isolate	2011	-
Yp3063	183/11	II	v11	II.C	-	IPM	Betafo	Antananarivo	Betafo	Antohobe	Antohobe	human	isolate	2011	-
Yp3074	176/11	II	v11	II.C	-	IPM	Betafo	Antananarivo	Betafo	Soavina	Antanety	human	isolate	2011	-
Yp2781	106/01	II	v12	II.C	-	IPM	Betafo	Antananarivo	Betafo	Manohisoa	Kelimanefy	human	isolate	2001	-
Yp2780	103/01	II	v12	II.C	-	IPM	Betafo	Antananarivo	Betafo	Manohisoa	Tsarazaza	human	isolate	2001	-
Yp2804	63/02	II	v12	II.C	-	IPM	Betafo	Antananarivo	Betafo	Manohisoa	Tsarazaza	human	isolate	2002	-
Yp2842	126/03	II	v12	II.C	-	IPM	Betafo	Antananarivo	Betafo	Manohisoa	Kelimanefy	human	isolate	2003	-
Yp2850	197/03	II	v12	II.C	-	IPM	Betafo	Antananarivo	Betafo	Manohisoa	Tsarazaza	human	isolate	2003	-
Yp2909	361/04	II	v12	II.C	-	IPM	Betafo	Antananarivo	Betafo	Manohisoa	Manohisoa	human	isolate	2004	-
Yp2938	92/05	II	v12	II.C	-	IPM	Betafo	Antananarivo	Betafo	Ambohimanambola	Ambalamasina	human	isolate	2005	-
Yp3071	105/11	II	v12	II.C	-	IPM	Betafo	Antananarivo	Betafo	Manohisoa	Alakamisy Andrianovona	human	isolate	2011	-
Yp3072	101/11	II	v12	II.C	-	IPM	Betafo	Antananarivo	Betafo	Manohisoa	Alakamisy Andrianovona	human	isolate	2011	-
Yp3073	142/11	II	v12	II.C	-	IPM	Betafo	Antananarivo	Betafo	Manohisoa	Alakamisy Andrianovona	human	isolate	2011	-
Yp2991	95/07	II	v13	II.C	this study, GenBank Accession No.:SRR4175431	IPM	Betafo	Antananarivo	Betafo	Manohisoa	Antanetitelo	human	isolate	2007	-
Yp2993	97/07	II	v13	II.C	-	IPM	Betafo	Antananarivo	Mandoto	Ankazomiriotra	Antanetikely	human	isolate	2007	-
Yp0468	207/98S	II	w01	II.D.2	-	IPM	Betafo (neighboring)	Fianarantsoa	Ambatofinandrahana	Ambatomifanongoa	Marovato	human	isolate	1998	Vogler et al. 2011, 2013
Yp0481	158/00B	II	w01	II.D.2	-	IPM	Betafo (neighboring)	Fianarantsoa	Ambatofinandrahana	Ambatomifanongoa	Ambalamarina	human	isolate	2000	Vogler et al. 2011, 2013
Yp2803	42/02	II	w01	II.D.2	-	IPM	Betafo	Antananarivo	Antsirabe II	Sahanivotry Manandona	Farihitsara	human	isolate	2002	-
Yp2680	82/99	II	w02	II.D.2	-	IPM	Betafo	Antananarivo	Antsirabe II	Ambohitsimanova	Ambohitsimanova	human	isolate	1999	-
Yp2681	83/99	II	w02	II.D.2	-	IPM	Betafo	Antananarivo	Antsirabe II	Ambohitsimanova	Ambohitsimanova	human	isolate	1999	-
Yp2684	91/99	II	w02	II.D.2	-	IPM	Betafo	Antananarivo	Antsirabe II	Ambohitsimanova	Ambohitsimanova	human	isolate	1999	-
Yp2683	89/99	II	w02	II.D.2	-	IPM	Betafo	Antananarivo	Antsirabe II	Ambohitsimanova	Soavina	human	isolate	1999	-
Yp2799	21/02	II	w02	II.D.2	-	IPM	Betafo	Antananarivo	Antsirabe II	Ambohidranandriana	Miandrisoa Tsarahonenana	human	isolate	2002	-
Yp2846	155/03	II	w02	II.D.2	-	IPM	Betafo	Antananarivo	Antsirabe II	Tsarahonenana Sahanivotry	Maromandraisoa	human	isolate	2003	-
Yp2882	112/04	II	w02	II.D.2	-	IPM	Betafo	Antananarivo	Antsirabe II	Ambohidranandriana	Miandrisoa Tsarahonenana	human	isolate	2004	-
Yp2912	420/04	II	w02	II.D.2	-	IPM	Betafo	Antananarivo	Antsirabe II	Tsarahonenana Sahanivotry	Maromandraisoa	human	isolate	2004	-
Yp2883	119/04	II	w02	II.D.2	-	IPM	Betafo	Antananarivo	Antsirabe II	Tsarahonenana Sahanivotry	Miarintsoa	human	isolate	2004	-
Yp2884	120/04	II	w02	II.D.2	-	IPM	Betafo	Antananarivo	Antsirabe II	Tsarahonenana Sahanivotry	Miarintsoa	human	isolate	2004	-
Yp2958	61/06	II	w02	II.D.2	-	IPM	Betafo	Antananarivo	Antsirabe II	Ambohitsimanova	Ambohitsimanova	human	isolate	2006	-
Yp2959	62/06	II	w02	II.D.2	-	IPM	Betafo	Antananarivo	Antsirabe II	Ambohitsimanova	Ambohitsimanova	human	isolate	2006	-
Yp2949	20/06	II	w02	II.D.2	-	IPM	Betafo	Antananarivo	Antsirabe II	Ambohitsimanova	Soavina	human	isolate	2006	-
Yp2950	21/06	II	w02	II.D.2	-	IPM	Betafo	Antananarivo	Antsirabe II	Ambohitsimanova	Soavina	human	isolate	2006	-
Yp3024	56/08	II	w02	II.D.2	-	IPM	Betafo	Antananarivo	Antsirabe II	Alakamisy	Ambohitromby	human	isolate	2008	-
Yp3023	55/08	II	w02	II.D.2	this study, GenBank Accession No.:SRR4175435	IPM	Betafo	Antananarivo	Antsirabe II	Tsarahonenana Sahanivotry	Miarintsoa	human	isolate	2008	-
Yp0631	210/98S	II	x01	II.F	-	IPM	-	Antananarivo	Miarinarivo	Mandiavato	Ambohibary	human	isolate	1998	Vogler et al. 2011, 2013
Yp3036	153/08	II	x01	II.F	-	IPM	-	Antananarivo	Arivonimamo	Mahatsinjo Est	Ankazondandy	human	isolate	2008	-
Yp3035	149/08	II	x01	II.F	-	IPM	-	Antananarivo	Arivonimamo	Mahatsinjo Est	Bongavato	human	isolate	2008	-
Yp3049	103/10	II	x01	II.F	-	IPM	Moramanga	Toamasina	Moramanga	Ampasimpotsy Gara	Amparafara	human	isolate	2010	-
Yp2616	39/97	II	x02	II.F	-	IPM	Betafo (neighboring)	Antananarivo	Faratsiho	Ramainandro	Ambohitrambo	human	isolate	1997	-
Yp3045	24/09	II	x03	II.F	this study, GenBank Accession No.:SRR4175438	IPM	Betafo (neighboring)	Antananarivo	Faratsiho	Ramainandro	Tsaramandimby	human	isolate	2009	-
aStrain ID in the Northern Arizona University DNA collection.
bStrain ID from the originating laboratory.
cIndicates Group I or II, as determined by SNP separating nodes d and k in Fig 1A.
dIndicates SNP determined node from Fig 1A. For samples where a specific node could not be determined, the lineage letter is indicated without a specific node number.
eIndicates corresponding MLVA subgroup for samples belonging to an identified SNP determined lineage. For samples belonging to nodes d and k in Fig 1A, the MLVA subgroup from Fig 1B is indicated. Note that novel MLVA subgroup names II.E, II.F, and I.M were assigned to novel lineages u, x, and z, respectively. Previously identified MLVA subgroup II.D (Vogler et al. 2011) was split into II.D.1 and …
fIndicates strains that have been whole genome sequenced either here (this study) or elsewhere. The GenBank accession numbers for the genomes sequnenced in this study are also indicated.
gIPM: Institut Pasteur de Madagascar, BIM: Institut für Mikrobiologie der Bundeswehr; in silico: indicates sample genotypes identified from publically available whole genome sequences
hIndicates samples found in Betafo or Moramanga regions and neighboring areas as defined in S1 Fig.
iUNK: unknown.
jIndicates material DNA was extracted from, either a Y. pestis isolate cultured from the original source or a complex human clinical sample (bubo aspirate or sputum).
kThese samples were analyzed previously in the listed references.
