# Supplementary material for: Temporal phylogeography of Yersinia pestis in Madagascar: Insights into the long-term maintenance of plague
Source: PLoS Negl Trop Dis. 2017 Sep 5;11(9):e0005887. doi: 10.1371/journal.pntd.0005887 (PMC5600411; doi:10.1371/journal.pntd.0005887)
Supplement: S2 Table — (XLSX) [file pntd.0005887.s005.xlsx]

## Sheet: Sheet1
CO92 Position	Informativea	Branchb	Derived SNP State	Ancestral SNP State	Previous SNP IDc	Previously publishedd
420544	Yes	k-j01	T	C	-	-
1730274	Yes	k-j01	A	T	-	-
2407118	Yes	k-j01	G	T	-	-
2727750	Yes	k-j01	A	G	-	-
2732085	Yes	k-j01	A	G	-	-
3188566	Yes	k-j01	A	C	-	-
3210210	Yes	k-j01	T	C	Mad-08, s1362	Morelli et al. 2010, Vogler et al. 2011
3632036	Yes	k-j01	T	C	-	-
4067141	Yes	k-j01	T	C	-	-
808488	Yes	j01-j02	C	A	-	-
3476034	Yes	j01-j03	A	G	-	-
1569898	Yes	j03-j04	T	C	-	-
1179222	Yes	j01-j05	A	C	-	-
2263664	Yes	j01-j05	A	G	-	-
2532931	Yes	j05-j06	A	G	-	-
3085743	Yes	j05-j06	A	G	-	-
3062333	Yes	j01-j07	G	A	-	-
1031220	Yes	j07-j08	T	C	-	-
1673035	Yes	j08-j09	G	T	-	-
1390477	Yes	j09-j10	T	C	-	-
3146638	Yes	j09-j10	G	T	-	-
278372	Yes	k-l01	T	C	Mad-09, s1375	Morelli et al. 2010, Vogler et al. 2011
559188	Yes	k-l01	T	C	Mad-10, s48	Morelli et al. 2010, Vogler et al. 2011
606155	Yes	k-l01	A	T	Mad-11, s259	Morelli et al. 2010, Vogler et al. 2011
805205	Yes	k-l01	A	G	Mad-12, s1376	Morelli et al. 2010, Vogler et al. 2011
911354	Yes	k-l01	C	T	Mad-13, s49	Morelli et al. 2010, Vogler et al. 2011
1362266	Yes	k-l01	C	A	Mad-14, s50	Morelli et al. 2010, Vogler et al. 2011
1567185	Yes	k-l01	T	C	Mad-15, s296	Morelli et al. 2010, Vogler et al. 2011
1783007	Yes	k-l01	C	T	Mad-16, s51	Morelli et al. 2010, Vogler et al. 2011
3927008	Yes	k-l01	G	A	Mad-17, s55	Morelli et al. 2010, Vogler et al. 2011
2261325	Yes	l01-l02	A	T	Mad-18, s1374	Morelli et al. 2010, Vogler et al. 2011
443675	Yes	k-qI	T	C	Mad-26, s1025	Morelli et al. 2010, Vogler et al. 2011
1632446	Yes	k-qI	A	T	Mad-32, s298	Morelli et al. 2010, Vogler et al. 2011
1635039	Yes	k-qI	G	A	Mad-27, s299	Morelli et al. 2010, Vogler et al. 2011
2208345	Yes	k-qI	T	C	Mad-28	Vogler et al. 2011
2421153	Yes	k-qI	G	T	Mad-33, s700	Morelli et al. 2010, Vogler et al. 2011
2751086	Yes	k-qI	A	G	Mad-29, s747	Morelli et al. 2010, Vogler et al. 2011
2899068	Yes	k-qI	A	G	Mad-30, s1196	Morelli et al. 2010, Vogler et al. 2011
3071787	Yes	k-qI	T	C	Mad-31, s795	Morelli et al. 2010, Vogler et al. 2011
3328493	Yes	k-qI	C	A	Mad-34, s1354	Morelli et al. 2010, Vogler et al. 2011
3897676	Yes	qI-qII	A	G	Mad-35, s910	Morelli et al. 2010, Vogler et al. 2011
3533308	Yes	qII-q04	T	C	Mad-36, s374	Morelli et al. 2010, Vogler et al. 2011
606374	Yes	q04-q05	A	G	Mad-37, s1389	Morelli et al. 2010, Vogler et al. 2011
1950363	Yes	q04-q06	G	A	Mad-38, s641	Morelli et al. 2010, Vogler et al. 2011
2871320	Yes	q04-q06	T	G	Mad-39, s764	Morelli et al. 2010, Vogler et al. 2011
232640	Yes	q04-q14	A	G	-	-
4334184	Yes	q04-q14	T	C	-	-
2540495	Yes	qI-q08	T	C	-	-
4477784	Yes	qI-q08	T	C	-	-
1709270	Yes	q08-q09	T	C	-	-
1956139	Yes	q08-q09	T	G	-	-
1143043	Yes	q09-q10	T	C	-	-
581519	Yes	q10-q11	A	G	-	-
1356448	Yes	q10-q11	T	C	-	-
4635545	Yes	q10-q11	A	G	-	-
883401	Yes	qII-q12	C	T	-	-
2709130	Yes	qII-q12	C	A	-	-
1777083	Yes	q12-q13	T	C	-	-
3926933	Yes	k-r	C	T	Mad-42, s1377	Morelli et al. 2010, Vogler et al. 2011
812303	Yes	k-s	G	A	Mad-57	Vogler et al. 2013
2681067	Yes	k-s	G	A	Mad-58	Vogler et al. 2013
2872109	Yes	k-s	A	T	Mad-59	Vogler et al. 2013
3490108	Yes	k-s	A	G	Mad-60	Vogler et al. 2013
4545787	Yes	k-s	A	T	Mad-61	Vogler et al. 2013
1902978	Yes	s-s03	A	G	Mad-62	Vogler et al. 2013
2274467	Yes	s-s03	A	G	Mad-63	Vogler et al. 2013
2393962	Yes	s03-s04	C	T	Mad-64	Vogler et al. 2013
435838	Yes	s04-s05	T	C	Mad-65	Vogler et al. 2013
4275851	Yes	s05-s17	A	C	-	-
3464856	Yes	s05-s18	A	C	-	-
1355526	Yes	s18-s08	T	G	Mad-74	Vogler et al. 2013
1570952	Yes	s18-s08	T	C	Mad-75	Vogler et al. 2013
3557628	Yes	s18-s08	A	G	Mad-76	Vogler et al. 2013
4160225	Yes	s18-s08	T	A	Mad-77	Vogler et al. 2013
1780902	Yes	s08-s09	T	C	Mad-78	Vogler et al. 2013
573262	Yes	s18-s19	C	T	-	-
3638935	Yes	s19-s20	T	C	-	-
4510729	Yes	s19-s20	A	G	-	-
63210	Yes	s20-s21	G	A	-	-
2668833	Yes	s21-s22	A	G	-	-
1539852	Yes	s03-s13	T	C	-	-
4404925	Yes	s03-s14	A	G	-	-
1790788	Yes	s14-s15	T	C	-	-
24930	Yes	s15-s16	A	G	-	-
56766	Yes	s15-s16	C	T	-	-
777894	Yes	s15-s16	A	G	-	-
1098112	Yes	s15-s16	T	A	-	-
2022322	Yes	s15-s16	A	G	-	-
3918640	Yes	s15-s16	A	G	-	-
1865446	Yes	s-s10	G	A	-	-
2011337	Yes	s-s10	T	C	-	-
4354919	Yes	s-s10	A	G	-	-
569377	Yes	s10-s11	A	G	-	-
636120	Yes	s11-s12	G	T	-	-
3792519	Yes	s11-s12	A	G	-	-
421770	Yes	k-y01	A	G	-	-
334580	Yes	y01-y02	G	A	-	-
1337859	Yes	y01-y02	A	G	-	-
3260882	Yes	y01-y02	T	C	-	-
3459570	Yes	y01-y02	T	G	-	-
4644083	Yes	y01-y02	T	G	-	-
524611	Yes	y02-y03	A	G	-	-
2021480	Yes	y02-y03	T	C	-	-
2301508	Yes	y03-y04	T	G	-	-
2332994	Yes	y03-y04	A	C	-	-
3422625	Yes	y04-y05	A	G	-	-
3209650	Yes	k-z01	A	G	-	-
742102	Yes	z01-z02	C	A	-	-
1915008	Yes	z02-z03	T	G	-	-
3254954	Yes	z02-z03	A	T	-	-
3859818	Yes	z02-z03	G	A	-	-
1371194	Yes	z03-z04	T	C	-	-
1526648	Yes	z03-z04	T	G	-	-
2258957	Yes	z03-z04	A	G	-	-
1483916	Yes	z04-z05	T	G	-	-
2469939	Yes	z04-z05	T	C	-	-
4559266	Yes	z05-z06	A	C	-	-
1348724	Yes	k-d	T	C	Mad-43, s1089	Morelli et al. 2010, Vogler et al. 2011
486737	Yes	d-htu	C	T	-	-
734391	Yes	d-htu	T	C	-	-
4247539	Yes	htu-hu	A	C	-	-
52376	Yes	hu-h	T	C	-	-
1791464	Yes	hu-h	C	T	Mad-46, s1373	Morelli et al. 2010, Vogler et al. 2011
3795438	Yes	hu-h	C	T	-	-
788894	Yes	h-h03	T	G	-	-
1764050	Yes	h-h03	A	T	-	-
928266	Yes	h03-h04	A	G	-	-
1768207	Yes	h03-h04	T	A	-	-
2202307	Yes	h03-h04	T	C	-	-
3037913	Yes	h03-h04	T	C	-	-
3438397	Yes	h03-h04	A	C	-	-
4409865	Yes	h03-h04	T	G	-	-
4380406	Yes	h-h05	T	G	-	-
1477711	Yes	h05-h06	T	C	-	-
4125988	Yes	h05-h07	A	T	-	-
510779	Yes	h07-h08	A	T	-	-
2745401	Yes	h08-h09	A	G	-	-
22682	Yes	h09-h10	A	G	-	-
2088874	Yes	h05-h11	A	C	-	-
3402332	Yes	h11-h12	A	G	-	-
367794	Yes	h12-h13	T	C	-	-
1387705	Yes	h13-h14	G	A	-	-
405290	Yes	h14-h15	A	G	-	-
940590	Yes	h15-h16	A	G	-	-
102519	Yes	htu-t01	G	A	-	-
3477296	Yes	htu-t01	A	G	-	-
4075977	Yes	htu-t01	T	G	-	-
945033	Yes	t01-t02	C	T	-	-
2000338	Yes	t01-t02	A	G	-	-
2972852	Yes	t01-t02	T	A	-	-
4500423	Yes	t01-t03	A	G	-	-
3298519	Yes	t03-t04	A	C	-	-
319353	Yes	t04-t05	T	C	-	-
4186689	Yes	t04-t05	C	A	-	-
1097296	Yes	t01-t06	T	C	-	-
187365	Yes	t06-t07	T	C	-	-
3119740	Yes	t07-t08	A	G	-	-
97414	Yes	t06-t09	A	T	-	-
264671	Yes	t06-t09	A	G	-	-
860565	Yes	t06-t09	C	A	-	-
1779306	Yes	t06-t09	A	C	-	-
4358726	Yes	t06-t09	A	G	-	-
86617	Yes	t09-t10	A	G	-	-
193804	Yes	t10-t11	A	G	-	-
1505007	Yes	t10-t11	T	C	-	-
1799000	Yes	hu-u01	T	C	-	-
1891952	Yes	hu-u01	C	T	-	-
410478	Yes	u01-u02	A	C	-	-
1019231	Yes	u01-u02	T	C	-	-
77519	Yes	u02-u03	T	G	-	-
1587123	Yes	u02-u03	C	A	-	-
144726	Yes	d-v01	A	G	-	-
583692	Yes	d-v01	T	C	-	-
1032416	Yes	d-v01	T	C	-	-
2575621	Yes	d-v01	T	G	-	-
2898136	Yes	d-v01	A	G	-	-
3324378	Yes	d-v01	A	G	-	-
427892	Yes	v01-v02	C	T	-	-
2873673	Yes	v01-v02	A	G	-	-
199378	Yes	v02-v03	A	G	-	-
1301393	Yes	v01-v04	T	C	-	-
3618315	Yes	v04-v05	G	T	-	-
1495082	Yes	v05-v06	T	C	-	-
4637847	Yes	v05-v06	C	T	-	-
3352157	Yes	v01-v07	A	G	-	-
709503	Yes	v07-v08	T	C	-	-
3986765	Yes	v08-v09	C	T	-	-
2728627	Yes	v08-v10	C	T	-	-
3890852	Yes	v08-v10	C	A	-	-
2272343	Yes	v08-v11	T	G	-	-
1997865	Yes	v11-v12	T	G	-	-
1249035	Yes	v12-v13	T	C	-	-
880088	Yes	d-w01	T	C	-	-
1448305	Yes	d-w01	T	C	-	-
3224274	Yes	d-w01	A	C	-	-
3531011	Yes	d-w01	C	A	-	-
3985663	Yes	d-w01	A	G	-	-
4460559	Yes	d-w01	A	G	-	-
1518912	Yes	w01-w02	T	C	-	-
1027352	Yes	d-x01	T	C	-	-
1354956	Yes	d-x01	T	C	-	-
1750751	Yes	d-x01	T	C	-	-
2768041	Yes	d-x01	G	A	-	-
2902611	Yes	d-x01	A	G	-	-
3587425	Yes	d-x01	A	T	-	-
4628365	Yes	d-x01	A	G	-	-
116301	Yes	x01-x02	T	A	-	-
317016	Yes	x01-x02	A	G	-	-
800631	Yes	x01-x02	A	C	-	-
4592451	Yes	x01-x02	T	G	-	-
157215	Yes	x02-x03	T	C	-	-
3370778	Yes	x02-x03	T	C	-	-
22714	No	not shown	A	G	Mad-22, s1004	Morelli et al. 2010, Vogler et al. 2011
99112	No	not shown	T	C	Mad-23, s1320	Morelli et al. 2010, Vogler et al. 2011
140861	No	not shown	G	C	Mad-69	Vogler et al. 2013
171641	No	not shown	A	G	Mad-48, s152	Morelli et al. 2010, Vogler et al. 2011
384376	No	not shown	T	A	Mad-19, s190	Morelli et al. 2010, Vogler et al. 2011
488508	No	not shown	G	T	Mad-21, s1367	Morelli et al. 2010, Vogler et al. 2011
529950	No	not shown	T	C	Mad-66	Vogler et al. 2013
819899	No	not shown	T	C	Mad-40	Vogler et al. 2011
1031233	No	not shown	A	G	Mad-70	Vogler et al. 2013
1170085	No	not shown	T	C	Mad-20, s197	Morelli et al. 2010, Vogler et al. 2011
1686958	No	not shown	T	C	Mad-67	Vogler et al. 2013
2022096	No	not shown	A	G	Mad-68	Vogler et al. 2013
2207531	No	not shown	A	C	Mad-41	Vogler et al. 2011
2871439	No	not shown	C	A	Mad-47, s1385	Morelli et al. 2010, Vogler et al. 2011
3085222	No	not shown	A	G	Mad-71	Vogler et al. 2013
3210209	No	not shown	G	A	Mad-44, s1363	Morelli et al. 2010, Vogler et al. 2011
3361495	No	not shown	A	G	Mad-45, s206	Morelli et al. 2010, Vogler et al. 2011
3904507	No	not shown	C	A	Mad-72	Vogler et al. 2013
4039743	No	not shown	T	C	Mad-24, s1369	Morelli et al. 2010, Vogler et al. 2011
4164166	No	not shown	A	G	Mad-25, s1361	Morelli et al. 2010, Vogler et al. 2011
4322221	No	not shown	G	A	Mad-73	Vogler et al. 2013
aIndicates whether a SNP was informative in this analysis. The 773 samples analyzed here were monomorphic for 21 of the previously published SNP assays that were run.
bIndicates branch from Fig 1A where each SNP is located. For uninformative SNPs not depicted in Fig1A, "not shown" is indicated for the branch.
cIndicates SNP IDs used in the previous, listed references.
dThese SNPs were previously published in the listed references.
